# Supplementary material for: Analysis of Racial/Ethnic Representation in Select Basic and Applied Cancer Research Studies
Source: Sci Rep. 2018 Sep 18;8:13978. doi: 10.1038/s41598-018-32264-x (PMC6143551; doi:10.1038/s41598-018-32264-x)
Supplement: Supplementary file 1 — Supplementary Dataset 1 [file 41598_2018_32264_MOESM1_ESM.xlsx]

## Sheet: General information
A Comprehensive Analysis of Racial/ethnic Disparities in Cancer Research
Santiago Guerrero1,*,ǂ, Andrés López-Cortés1,ǂ, Alberto Indacochea2,ǂ, Jennyfer M. García-Cárdenas1, Ana Karina Zambrano1, Alejandro Cabrera-Andrade1,†,§, Patricia Guevara-Ramírez1, Diana Abigail González1, Paola E. Leone1, César Paz-y-Miño1,*.
1. Centro de Investigación Genética y Genómica, Facultad de Ciencias de la Salud Eugenio Espejo, Universidad Tecnológica Equinoccial, Av. Mariscal Sucre and Mariana de Jesús, Block I, 2nd floor, 170129 Quito, Ecuador.
2. Gene Regulation, Stem Cells and Cancer Programme, Centre for Genomic Regulation (CRG), The Barcelona Institute of Science and Technology, Barcelona, Spain, Oncology and Molecular Pathology Research Group-VHIR- Vall d' Hebron Institut de Recerca-Vall d' Hebron Hospital, P/ de la Vall d'Hebron, Barcelona, Spain
ǂ These authors contributed equally to the study
* Authors to whom correspondence should be addressed.
† Present address: Carrera de Enfermería, Facultad de Ciencias de la Salud, Universidad de las Américas, Avenue de los Granados, Quito 170125, Ecuador.
§ Present address: Grupo de Bio-Quimioinformática, Universidad de las Américas, Avenue de los Granados, Quito 170125, Ecuador.
* Correspondence to: santiago.guerrero@ute.edu.ec; cesar.pazymino@ute.edu.ec.

## Sheet: Suppl. Table 1
Supplementary Table 1. Cancer cell lines dataset and their race/ethnicity
Cell line name	Cancer type	Race/Ethnicity	NCI-60	Citations			SUMMARY
105KC	chondrosarcoma	Not available		4			Race/Ethnicity	Samples	Percentage
143B	osteosarcoma	White		4			White	260	37.7168
23132/87	gastric adenocarcinoma	Not available		6			Asian	80	11.5607
501A	melanoma	Not available		4			African	29	4.19075
537 MEL	melanoma	Not available		5			Hispanic	3	0.433526
59M	ovarian carcinoma	Not available		10			Not available	317	46
624 mel	melanoma	Not available		7			Total	689	100
769-P	renal adenocarcinoma	White		11
786-O	renal adenocarcinoma	White	yes	26
888 mel	melanoma	White		8
928 mel	melanoma	Not available		2
A172	glioblastoma	Not available		24
A2058	melanoma	White		19
A2780	ovarian carcinoma	Not available		23
A3/KAW	lymphoma	Asian		7
A-375	melanoma	Not available		19
A-427	lung carcinoma	White		17
A-431	skin squamous cell carcinoma	Not available		15
A-498	renal adenocarcinoma	Not available	yes	32
A4-Fuk	acute lymphoblastic leukemia	Asian		6
A549	lung carcinoma	White	yes	61
A-673	rhabdomyosarcoma	Not available		21
ABC-1	lung adenocarcinoma	Not available		13
ACHN	renal adenocarcinoma	White	yes	26
AGS	gastric adenocarcinoma	White		10
AMO-1	plasmacytoma	Not available		15
AN3 CA	uterine adenocarcinoma	White		10
AsPC-1	pancreatic adenocarcinoma	White		29
ATRFLOX	colon carcinoma	Not available		2
BEN	lung carcinoma	Not available		6
BFTC-905	urinary bladder transitional cell carcinoma	Asian		8
BFTC-909	transitional cell carcinoma of kidney	Asian		7
BHY	oral cavity squamous cell carcinoma	Asian		8
BICR 10	oral cavity squamous cell carcinoma	White		7
BICR 22	tongue squamous cell carcinoma	White		8
BICR 31	tongue squamous cell carcinoma	White		8
BICR 78	oral cavity squamous cell carcinoma	Not available		6
BJAB	B-cell lymphoma	Not available		14
BT-20	breast carcinoma	White		24
BT-474	breast ductal adenocarcinoma	White		31
BT-483	breast ductal adenocarcinoma	White		15
BT-549	breast ductal adenocarcinoma	White	yes	34
BxPC-3	pancreatic adenocarcinoma	Not available		21
C170	colon carcinoma	Not available		5
C2BBe1	colon adenocarcinoma	White		10
C32	melanoma	White		12
C32TG	melanoma	White		4
C-33 A	cervical carcinoma	White		12
C3A	renal carcinoma	White		5
Ca Ski	cervical carcinoma	White		11
CA46	malignant Burkitt's lymphoma	Not available		21
Caco-2	colon adenocarcinoma	White		31
Caki-1	renal clear cell adenocarcinoma	White	yes	35
Caki-2	renal carcinoma	White		18
CAL 27	tongue squamous cell carcinoma	White		11
CAL 54	renal adenocarcinoma	Not available		6
CAL-120	breast adenocarcinoma	Not available		7
CAL-12T	non-small cell lung carcinoma	Not available		6
CAL-148	breast adenocarcinoma	Not available		7
CAL51	breast adenocarcinoma	Not available		15
CAL-85-1	breast adenocarcinoma	Not available		7
Calu-1	lung carcinoma	White		17
Calu-3	lung adenocarcinoma	White		20
Calu-6	lung anaplastic carcinoma	White		13
CAMA-1	breast adenocarcinoma	White		19
Caov-3	ovarian adenocarcinoma	White		19
Capan-1	pancreatic adenocarcinoma	White		25
Capan-2	pancreatic adenocarcinoma	White		29
CaR-1	colon adenocarcinoma	Not available		12
CCRF-CEM	acute lymphoblastic leukemia	White	yes	39
CCRF-SB	leukemia	White		6
CFPAC-1	pancreatic ductal adenocarcinoma	White		20
ChaGo-K-1	lung carcinoma	Not available		5
CHL-1	melanoma	Not available		5
CHP-212	neuroblastoma	Not available		10
CI-1	non-Hodgkin's lymphoma	Not available		7
CL-11	colon carcinoma	Not available		8
CL-34	colon adenocarcinoma	Not available		7
CL-40	colon adenocarcinoma	Not available		8
COLO 201	colon adenocarcinoma	White		16
COLO 205	colon adenocarcinoma	White	yes	37
COLO 206F	colon adenocarcinoma	Not available		6
COLO 320DM	colon carcinoma	White		15
COLO 678	colon carcinoma	Not available		13
COLO 679	melanoma	Not available		5
COLO 680N	squamous cell carcinoma	African		4
COLO 699	lung adenocarcinoma	Not available		4
COLO 741	colon carcinoma	Not available		14
COLO 792	melanoma	Not available		5
COLO 794	melanoma	Not available		1
COLO 800	melanoma	Not available		4
COLO 829	melanoma	White		9
COLO 849	metastatic melanoma	White		3
COLO 853	melanoma	Not available		2
COLO 857	melanoma	Not available		3
COLO-704	ovarian adenocarcinoma	White		7
COLO-783	metastatic melanoma	Not available		4
COLO-818	metastatic melanoma	Not available		5
COR-L26	large cell lung carcinoma	Not available		2
COR-L279	small cell lung carcinoma	Not available		6
COR-L47	small cell lung carcinoma	White		5
COR-L88	small cell lung carcinoma	White		8
COV318	ovarian carcinoma	Not available		8
COV362	ovarian carcinoma	Not available		6
COV413A	ovarian carcinoma	Not available		4
COV413B	ovarian carcinoma	Not available		3
COV434	granulosa cell tumor	Not available		7
COV504	ovarian carcinoma	Not available		6
COV644	ovarian carcinoma	Not available		6
CPC-N	small cell lung carcinoma	Not available		4
CW-2	colon carcinoma	Asian		5
CX-1	colon adenocarcinoma	Not available		8
DAN-G	pancreatic adenocarcinoma	Not available		10
Daudi	malignant Burkitt's lymphoma	African		37
DB	B-cell lymphoma	White		8
DEOC-1	melanoma	Asian		2
Detroit 562	nasopharyngeal carcinoma	White		17
DLD-1	colon adenocarcinoma	Not available		34
DMS 273	small cell lung carcinoma	Not available		9
DMS 454	small cell lung carcinoma	Not available		2
DMS 53	small cell lung carcinoma	White		10
DMS 79	small cell lung carcinoma	White		12
DOHH-2	B-cell lymphoma	Not available		13
DOK	tongue dysplasia	White		7
DOV13	ovarian carcinoma	Not available		8
DU 145	prostate carcinoma	White	yes	38
DU4475	breast carcinoma	White		12
DV-90	lung adenocarcinoma	Not available		5
EB1	malignant Burkitt's lymphoma	African		14
EB2	malignant Burkitt's lymphoma	African		11
EB-3	malignant Burkitt's lymphoma	African		12
EBC-1	non-small cell lung carcinoma	Not available		17
EFM-19	breast carcinoma	White		9
EFM-192A	breast adenocarcinoma	White		6
EFM-192B	breast adenocarcinoma	White		3
EFM-192C	breast adenocarcinoma	White		3
EFO-27	ovarian adenocarcinoma	Not available		10
EJM	multiple myeloma	Not available		12
EKVX	non-small cell lung carcinoma	Not available	yes	19
EPLC-272H	lung carcinoma	White		5
ES-2	ovarian clear cell adenocarcinoma	African		16
EVSA-T	breast carcinoma	Not available		12
FaDu	nasopharyngeal squamous cell carcinoma	White		22
Farage	non-Hodgkin's lymphoma	White		9
FU97	gastric adenocarcinoma	Asian		7
G111	glioma	Not available		4
G112	glioma	Not available		4
G118	glioma	Not available		4
G120	glioma	Not available		5
G121	glioma	Not available		4
G122	glioma	Not available		3
G124	glioma	Not available		3
G130	glioma	Not available		3
G140	glioma	Not available		4
G141	glioma	Not available		3
G142	glioma	Not available		3
G22	glioma	Not available		5
G28T	glioma	Not available		3
G-361	melanoma	White		8
G-402	renal leiomyoma	White		4
G44	glioma	Not available		6
G59	glioma	Not available		4
G61	glioma	Not available		4
G84	glioma	Not available		4
G96	glioma	Not available		4
GA-10	malignant Burkitt's lymphoma	White		6
GP2d	colon adenocarcinoma	White		14
GP5d	colon adenocarcinoma	White		12
GRANTA-519	B-cell lymphoma	White		15
GR-M	melanoma	White		3
GTL-16	gastric adenocarcinoma	Not available		5
H322T	non-small cell lung carcinoma	Not available		10
HBL-100	normal at the time of derivation	White		12
HCA-7	colon adenocarcinoma	Not available		14
HCC1011	renal cell carcinoma	Hispanic		1
HCC1143	breast ductal adenocarcinoma	White		20
HCC1162	uterine adenocarcinoma	Not available		1
HCC1171	non-small cell lung carcinoma	Not available		7
HCC1187	breast ductal adenocarcinoma	White		17
HCC12	renal cell carcinoma	Not available		1
HCC1263	colon adenocarcinoma	African		1
HCC1319	renal cell carcinoma	White		1
HCC1359	large cell lung carcinoma	Not available		5
HCC1395	breast ductal adenocarcinoma	White		18
HCC1419	breast ductal adenocarcinoma	Hispanic		10
HCC1428	breast adenocarcinoma	White		14
HCC1482	uterine adenocarcinoma	White		1
HCC1493	breast adenocarcinoma	Not available		1
HCC-15	non-small cell lung carcinoma	Not available		13
HCC1500	breast ductal adenocarcinoma	African		12
HCC1534	lung adenocarcinoma	Not available		1
HCC1569	breast metaplastic carcinoma	African		13
HCC1576	unknown adrenal cancer	Not available		1
HCC1599	breast ductal adenocarcinoma	White		13
HCC1806	breast squamous cell carcinoma	African		15
HCC193	lung adenocarcinoma	White		7
HCC1937	breast ductal adenocarcinoma	White		26
HCC1954	breast ductal adenocarcinoma	Asian		18
HCC202	breast ductal adenocarcinoma	White		12
HCC2157	breast ductal adenocarcinoma	African		12
HCC2218	breast ductal adenocarcinoma	White		16
HCC2270	lung adenocarcinoma	White		1
HCC2279	lung adenocarcinoma	Not available		6
HCC2302	lung adenocarcinoma	Not available		1
HCC2688	breast ductal adenocarcinoma	Not available		3
HCC2885	non-small cell lung carcinoma	Not available		1
HCC2911	Characteristics[disease]	Not available		1
HCC2935	lung adenocarcinoma	White		4
HCC2998	colon adenocarcinoma	Not available	yes	23
HCC33	small cell lung carcinoma	White		8
HCC364	lung adenocarcinoma	Not available		3
HCC366	non-small cell lung carcinoma	Not available		11
HCC38	breast ductal adenocarcinoma	White		21
HCC4006	lung adenocarcinoma	White		6
HCC4011	lung adenocarcinoma	White		4
HCC4017	large cell lung carcinoma	Not available		4
HCC44	non-small cell lung carcinoma	Not available		10
HCC461	lung adenocarcinoma	Not available		4
HCC515	lung adenocarcinoma	Not available		7
HCC60	ovarian carcinoma	African		3
HCC630	ovarian carcinoma	Hispanic		1
HCC70	breast ductal adenocarcinoma	African		16
HCC78	lung adenocarcinoma	Not available		10
HCC827	lung adenocarcinoma	White		12
HCC89	renal cell carcinoma	White		1
HCT 116	colon carcinoma	Not available	yes	62
HCT-15	colon adenocarcinoma	Not available	yes	40
HCT-8	ileum adenocarcinoma	Not available		10
HEC-1-A	uterine adenocarcinoma	Not available		13
HEL	erythroleukemia	Not available		11
HeLa	cervical adenocarcinoma	African		40
Hep G2	hepatocellular carcinoma	White		27
HEp-2	cervical adenocarcinoma	Not available		12
HEY	ovarian carcinoma	Not available		9
HGC-27	gastric carcinoma	Not available		7
HL-60	leukemia	White	yes	27
HM7	colon adenocarcinoma	Not available		1
HMY-1	melanoma	Asian		2
HN	oral cavity squamous cell carcinoma	Asian		7
HNT-34	acute myeloid leukemia	Not available		6
HOP-62	non-small cell lung carcinoma	Not available	yes	18
HOP-92	large cell lung carcinoma	Not available	yes	17
HPAC	pancreatic adenocarcinoma	White		11
HPAF-II	pancreatic adenocarcinoma	White		16
Hs 255.T	colon adenocarcinoma	White		1
Hs 294T	melanoma	White		9
Hs 38.T	ovarian teratoma	Not available		1
Hs 578T	breast carcinoma	White	yes	34
Hs 675.T	colon carcinoma	White		4
Hs 683	glioma	White		10
Hs 695T	melanoma	White		4
Hs 746T	gastric carcinoma	White		7
Hs 766T	pancreatic carcinoma	White		19
Hs 839.T	melanoma	White		3
Hs 852.T	melanoma	Asian		4
Hs 895.T	melanoma	White		3
Hs 936.T	melanoma	Not available		4
Hs 940.T	melanoma	White		5
HS-Sultan	lymphoma	African		8
HT	diffuse mixed lymphoma	White		10
HT-1080	lung fibrosarcoma	White		13
HT-115	colon carcinoma	Not available		8
HT-144	melanoma	White		17
HT-29	colon adenocarcinoma	White	yes	65
HT-55	colon carcinoma	Not available		14
huH-1	hepatocellular carcinoma	Asian		10
HuH-7	hepatocellular carcinoma	Asian		15
HUP-T3	pancreatic adenocarcinoma	Asian		9
HUP-T4	pancreatic carcinoma	Asian		9
IGR-37	melanoma	Not available		8
IGROV-1	ovarian carcinoma	Not available	yes	29
IM-95	gastric adenocarcinoma	Not available		7
IM-95m	gastric adenocarcinoma	Asian		4
IMR-32	neuroblastoma	White		30
IPC-298	melanoma	Not available		5
JEKO-1	lymphoma	Not available		12
JHH-1	hepatocellular carcinoma	Asian		8
JHH-2	hepatocellular carcinoma	Asian		7
JHH-4	hepatocellular carcinoma	Asian		9
JHH-5	hepatocellular carcinoma	Asian		6
JHH-7	hepatocellular carcinoma	Asian		9
JIMT-1	breast ductal adenocarcinoma	Not available		8
Jiyoye	malignant Burkitt's lymphoma	African		17
JJ012	chondrosarcoma	Not available		7
JJN-3	leukemia	Not available		19
JL-1	mesothelioma	Not available		4
Jurkat, Clone E6-1	acute T cell leukemia	Not available		8
K-562	chronic myelogenic leukemia	Asian	yes	47
KARPAS-1106P	B-cell lymphoma	Not available		9
KARPAS-422	non-Hodgkin's lymphoma	Not available		16
KARPAS-620	leukemia	Not available		11
Kasumi-1	acute myeloid leukemia	Asian		16
KATO III	gastric carcinoma	Asian		13
KCI-MOH1	pancreatic adenocarcinoma	African		7
KELLY	neuroblastoma	Not available		11
KG-1	leukemia	White		19
KHM-1B	multiple myeloma	Not available		5
KLE	uterine adenocarcinoma	White		9
KLM-1	pancreatic carcinoma	Not available		4
KM-12	colon adenocarcinoma	Not available	yes	25
KMM-1	multiple myeloma	Asian		15
KMS-11	multiple myeloma	Asian		19
KMS-12-BM	multiple myeloma	Asian		20
KMS-12-PE	multiple myeloma	Not available		16
KMS-21BM	multiple myeloma	Asian		7
KMS-26	multiple myeloma	Asian		10
KMS-27	multiple myeloma	Asian		7
KMS-28BM	multiple myeloma	Asian		7
KMS-28PE	multiple myeloma	Asian		3
KMS-34	multiple myeloma	Asian		9
KNS-62	non-small cell lung carcinoma	Not available		9
KP-2	pancreatic carcinoma	Asian		7
KP-3	pancreatic adenosquamous carcinoma	Asian		7
KP4	pancreatic in situ ductal carcinoma	Not available		7
KPL-1	breast ductal adenocarcinoma	Not available		8
KPL-4	breast ductal adenocarcinoma	Asian		5
KU812	chronic myelogenous leukemia	Asian		12
KURAMOCHI	ovarian carcinoma	Asian		12
KYSE-140	squamous cell carcinoma	Asian		10
KYSE-150	squamous cell carcinoma	Asian		12
KYSE-180	squamous cell carcinoma	Asian		10
KYSE-270	squamous cell carcinoma	Asian		9
KYSE-30	squamous cell carcinoma	Asian		12
KYSE-450	squamous cell carcinoma	Asian		11
KYSE-510	squamous cell carcinoma	Asian		11
KYSE-520	squamous cell carcinoma	Asian		11
KYSE-70	squamous cell carcinoma	Asian		10
L-363	leukemia	Not available		17
LCLC-103H	large cell lung carcinoma	White		5
LCLC-97TM1	large cell lung carcinoma	White		5
LN-18	glioma	White		11
LN-229	glioma	White		12
LNCAP	prostate carcinoma	White		25
LOU-NH91	squamous cell carcinoma	Not available		7
LoVo	colon adenocarcinoma	White		37
LOX-IMVI	melanoma	Not available	yes	19
LP-1	multiple myeloma	Not available		15
LS 174T	colon adenocarcinoma	White		37
LS 180	colon adenocarcinoma	White		19
LS1034	cecum carcinoma	White		23
LXF-289	lung adenocarcinoma	Not available		3
LXFL529	non-small cell lung carcinoma	Not available		1
M059J	glioblastoma	Not available		3
M059K	glioblastoma	Not available		4
M14	melanoma	Not available	yes	28
MALME-3M	melanoma	White	yes	25
MC116	lymphoma	Not available		19
MCAS	ovarian adenocarcinoma	Not available		13
MCF 10A	breast fibrocystic disease	White		17
MCF10DCIS.com	breast ductal carcinoma in situ	Not available		4
MCF-7	breast adenocarcinoma	White	yes	74
MDA-MB-134-VI	breast carcinoma	White		21
MDA-MB-157	breast medullary carcinoma	African		24
MDA-MB-175-VII	breast ductal adenocarcinoma	African		17
MDA-MB-231	breast adenocarcinoma	White	yes	58
MDA-MB-330	breast carcinoma	White		9
MDA-MB-361	breast adenocarcinoma	White		21
MDA-MB-415	breast adenocarcinoma	White		14
MDA-MB-435	melanoma	White	yes	25
MDA-MB-436	breast adenocarcinoma	White		17
MDA-MB-453	breast carcinoma	White		24
MDA-MB-468	breast adenocarcinoma	African		29
MDA-N	melanoma	White	yes	6
MDST8	colon carcinoma	Not available		8
ME-1	acute myelogenic leukemia	Asian		8
ME-180	cervical carcinoma	White		22
MEL-HO	melanoma	Not available		7
MeWo	melanoma	White		19
MFM-223	breast ductal adenocarcinoma	Not available		6
MG-63	osteosarcoma	White		18
MHH-ES-1	Ewing's sarcoma	White		6
MHH-NB-11	neuroblastoma	White		5
MHH-PREB-1	B-cell lymphoma	White		5
MIA Paca-2	pancreatic carcinoma	White		25
MKN-1	gastric adenosquamous carcinoma	Not available		12
MKN-45	gastric adenocarcinoma	Not available		21
MKN-7	gastric tubular adenocarcinoma	Not available		11
MKN-74	gastric adenocarcinoma	Asian		11
ML-2	acute myelogenic leukemia	Not available		10
MM.1S	multiple myeloma	African		9
MOLM-16	acute myeloid leukemia	Asian		5
MOLP-2	multiple myeloma	Not available		5
MOLP-8	multiple myeloma	Asian		5
MOLT-4	acute lymphoblastic leukemia	Not available	yes	35
MOR	lung adenocarcinoma	Not available		3
MS751	cervical carcinoma	White		9
MT-3	breast carcinoma	Not available		10
MV-4-11	acute myeloid leukemia	Not available		17
MX-1	breast carcinoma	Not available		2
NALM-6	leukemia	Not available		27
NAMALWA	malignant Burkitt's lymphoma	Not available		29
NCI-ADR-RES	ovarian adenocarcinoma	Not available	yes	16
NCI-H1048	small cell lung carcinoma	Not available		11
NCI-H1092	small cell lung carcinoma	White		10
NCI-H1155	non-small cell lung carcinoma	White		12
NCI-H1299	non-small cell lung carcinoma	White		14
NCI-H1355	lung adenocarcinoma	White		8
NCI-H1373	lung adenocarcinoma	African		7
NCI-H1395	lung adenocarcinoma	White		12
NCI-H1435	non-small cell lung carcinoma	Not available		7
NCI-H1437	non-small cell lung carcinoma	White		10
NCI-H146	small cell lung carcinoma	White		17
NCI-H1568	non-small cell lung carcinoma	White		9
NCI-H1573	lung adenocarcinoma	White		7
NCI-H1581	non-small cell lung carcinoma	White		8
NCI-H1623	non-small cell lung carcinoma	White		8
NCI-H1648	lung adenocarcinoma	African		9
NCI-H1650	lung adenocarcinoma	White		12
NCI-H1651	non-small cell lung carcinoma	Not available		8
NCI-H1666	lung adenocarcinoma	White		9
NCI-H1693	non-small cell lung carcinoma	White		9
NCI-H1703	non-small cell lung carcinoma	White		10
NCI-H1734	non-small cell lung carcinoma	Not available		9
NCI-H1770	non-small cell lung carcinoma	White		10
NCI-H1781	lung adenocarcinoma	White		8
NCI-H1792	lung adenocarcinoma	White		10
NCI-H1793	lung adenocarcinoma	Not available		7
NCI-H1838	non-small cell lung carcinoma	Not available		7
NCI-H1869	non-small cell lung carcinoma	White		7
NCI-H187	small cell lung carcinoma	White		15
NCI-H1882	small cell lung carcinoma	White		4
NCI-H1915	non-small cell lung carcinoma	White		8
NCI-H1930	small cell lung carcinoma	White		7
NCI-H1944	non-small cell lung carcinoma	White		8
NCI-H196	small cell lung carcinoma	White		10
NCI-H1975	lung adenocarcinoma	Not available		14
NCI-H2009	lung adenocarcinoma	White		12
NCI-H2023	non-small cell lung carcinoma	White		7
NCI-H2030	non-small cell lung carcinoma	Not available		7
NCI-H2052	mesothelioma	White		19
NCI-H2073	lung adenocarcinoma	White		6
NCI-H2081	small cell lung carcinoma	White		8
NCI-H209	small cell lung carcinoma	White		25
NCI-H2106	non-small cell lung carcinoma	White		6
NCI-H2110	non-small cell lung carcinoma	Not available		5
NCI-H2122	non-small cell lung carcinoma	White		14
NCI-H2126	non-small cell lung carcinoma	White		13
NCI-H2135	non-small cell lung carcinoma	Not available		5
NCI-H2170	squamous cell carcinoma	Not available		9
NCI-H2171	small cell lung carcinoma	White		16
NCI-H2172	non-small cell lung carcinoma	Not available		8
NCI-H2196	small cell lung carcinoma	White		6
NCI-H2198	small cell lung carcinoma	White		4
NCI-H2228	non-small cell lung carcinoma	Not available		10
NCI-H226	mesothelioma	Not available	yes	31
NCI-H23	non-small cell lung carcinoma	African	yes	30
NCI-H2347	non-small cell lung carcinoma	White		12
NCI-H2369	mesothelioma	Not available		5
NCI-H2373	mesothelioma	Not available		11
NCI-H2452	mesothelioma	Not available		13
NCI-H2461	mesothelioma	Not available		6
NCI-H2595	mesothelioma	Not available		6
NCI-H2596	mesothelioma	Not available		5
NCI-H2722	mesothelioma	Not available		3
NCI-H2795	mesothelioma	Not available		3
NCI-H28	mesothelioma	White		14
NCI-H2803	mesothelioma	Not available		2
NCI-H2804	mesothelioma	Not available		3
NCI-H2810	mesothelioma	Not available		3
NCI-H292	lung mucoepidermoid carcinoma	African		7
NCI-H322M	bronchioloalveolar adenocarcinoma	White	yes	14
NCI-H322T	non-small cell lung carcinoma	White		10
NCI-H345	small cell lung carcinoma	White		13
NCI-H358	non-small cell lung carcinoma	White		15
NCI-H441	lung papillary adenocarcinoma	Not available		15
NCI-H446	small cell lung carcinoma	White		19
NCI-H460	large cell lung carcinoma	Not available	yes	32
NCI-H510A	small cell lung carcinoma	White		13
NCI-H520	squamous cell lung carcinoma	Not available		14
NCI-H522	non-small cell lung carcinoma	White	yes	24
NCI-H596	lung adenosquamous carcinoma	White		12
NCI-H650	non-small cell lung carcinoma	Not available		7
NCI-H716	cecum adenocarcinoma	White		20
NCI-H727	lung carcinoid tumor	White		12
NCI-H810	non-small cell lung carcinoma	African		8
NCI-H82	small cell lung carcinoma	White		21
NCI-H820	lung adenocarcinoma	White		6
NCI-H847	small cell lung carcinoma	White		6
NCI-H889	small cell lung carcinoma	White		10
NCI-H920	non-small cell lung carcinoma	White		4
NCI-H929	multiple myeloma	White		19
NCI-N417	small cell lung carcinoma	Not available		20
NCI-N87	gastric carcinoma	Not available		11
NTERA-2	testicular carcinoma	White		4
NU-DUL-1	B-cell lymphoma	White		7
NUGC-2	gastric adenocarcinoma	Not available		8
NUGC-3	gastric adenocarcinoma	Not available		12
NUGC-4	gastric adenocarcinoma	Not available		10
OAW28	ovarian serous cystadenocarcinoma	Not available		10
OAW42	ovarian serous cystadenocarcinoma	Not available		12
OCI-AML2	acute myeloid leukemia	Not available		8
OCI-AML3	acute myeloid leukemia	Not available		3
OCI-AML5	acute myeloid leukemia	Not available		7
OCI-LY-10	B-cell lymphoma	Not available		6
OCI-LY-19	B-cell lymphoma	Not available		11
OCI-LY-3	B-cell lymphoma	Not available		10
OCI-LY-7	B-cell lymphoma	Not available		10
OCI-M1	acute myeloid leukemia	Not available		5
OCI-M2	acute myeloid leukemia	Not available		4
OCUM-1	gastric adenocarcinoma	Asian		8
Okajima	gastric adenocarcinoma	Not available		4
OPM-2	multiple myeloma	Not available		19
OUMS-23	colon adenocarcinoma	Not available		5
OV56	ovarian carcinoma	Not available		5
OV7	ovarian carcinoma	Not available		6
OV-90	ovarian papillary serous adenocarcinoma	White		15
OVCA 420	ovarian carcinoma	Not available		12
OvCA 429	ovarian adenocarcinoma	Not available		10
OvCA 432	ovarian carcinoma	Not available		10
OVCAR-3	ovarian adenocarcinoma	White	yes	48
OVCAR-4	ovarian adenocarcinoma	Not available	yes	26
OVCAR433	ovarian carcinoma	Not available		13
OVCAR-5	ovarian adenocarcinoma	Not available	yes	29
OVCAR-8	ovarian adenocarcinoma	Not available	yes	29
OVISE	ovarian clear cell adenocarcinoma	Asian		15
OVKATE	ovarian papillary serous adenocarcinoma	Asian		8
OVMANA	ovarian clear cell adenocarcinoma	Asian		12
OVSAHO	ovarian papillary serous adenocarcinoma	Asian		10
OVTOKO	ovarian clear cell adenocarcinoma	Asian		11
PA-1	ovarian carcinoma	White		13
Panc 02.03	pancreatic adenocarcinoma	White		9
Panc 03.27	pancreatic adenocarcinoma	White		11
Panc 04.03	pancreatic adenocarcinoma	White		10
Panc 05.04	pancreatic adenocarcinoma	White		8
Panc 08.13	pancreatic adenocarcinoma	White		11
PANC-1	pancreatic adenocarcinoma	White		27
PA-TU-8902	pancreatic adenocarcinoma	Not available		11
PA-TU-8988S	pancreatic adenocarcinoma	Not available		8
PA-TU-8988T	pancreatic adenocarcinoma	Not available		11
PC-3	prostate adenocarcinoma	White	yes	40
PE/CA-PJ15	tongue squamous cell carcinoma	Not available		5
PE01	ovarian adenocarcinoma	Not available		14
Pfeiffer	Hodgkin's lymphoma	White		9
PK-45H	pancreatic carcinoma	Not available		4
PK-45P	pancreatic carcinoma	Not available		3
PK-59	pancreatic carcinoma	Not available		6
PK-8	pancreatic carcinoma	Not available		4
PL-21	leukemia	Asian		7
PL45	pancreatic ductal adenocarcinoma	White		6
PLC/PRF/5	hepatocellular carcinoma	Not available		29
PSN1	pancreatic adenocarcinoma	Not available		11
QGP-1	pancreatic islet cell carcinoma	Asian		9
RAJI	malignant Burkitt's lymphoma	African		24
RAMOS	malignant Burkitt's lymphoma	White		18
RC-K8	B-cell lymphoma	Asian		11
RCM-1	colon adenocarcinoma	Not available		2
REC-1	B-cell lymphoma	Not available		11
RERF-GC-1B	gastric carcinoma	Asian		6
RERF-LC-KJ	lung adenocarcinoma	Not available		5
RERF-LC-MS	non-small cell lung carcinoma	Asian		10
RERF-LC-OK	lung adenocarcinoma	Not available		8
RI-1	B-cell lymphoma	Not available		8
RKN	ovarian leiomyosarcoma	Asian		5
RKO	colon carcinoma	Not available		26
RKO-E6	colon carcinoma	Not available		2
RL	B-cell lymphoma	White		10
RMG-I	ovarian carcinoma	Not available		13
RMUG-S	ovarian adenocarcinoma	Asian		9
RPMI 2650	nasal septum squamous cell carcinoma	Not available		11
RPMI 8226	multiple myeloma	Not available	yes	42
RPMI-7951	melanoma	White		7
RT-112	urinary bladder transitional cell carcinoma	Not available		20
RT4	urinary bladder transitional cell carcinoma	White		29
RXF-393	renal carcinoma	Not available		16
SC-1	B-cell lymphoma	Not available		9
SCC-15	tongue squamous cell carcinoma	Not available		14
SCC-25	tongue squamous cell carcinoma	Not available		25
SCC-3	non-Hodgkin's lymphoma	Not available		7
SCC-9	tongue squamous cell carcinoma	Not available		16
SCLC-21H	small cell lung carcinoma	White		6
SCLC-22H	small cell lung carcinoma	White		5
SET-2	acute myeloid leukemia	Not available		4
SF268	glioma	Not available	yes	21
SF295	glioblastoma	Not available	yes	21
SF539	glioma	Not available	yes	17
SIG-M5	acute monocytic leukemia	Not available		6
SiHa	cervical squamous cell carcinoma	Asian		15
SJCRH30	rhabdomyosarcoma	White		17
SK-MEL-23	melanoma	Not available		20
SK-BR-3	breast adenocarcinoma	White		32
SK-CO-1	colon adenocarcinoma	White		22
SKM-1	myelodysplasia	Not available		7
SK-MEL-1	metastatic melanoma	White		14
SK-MEL-2	melanoma	White	yes	31
SK-MEL-24	melanoma	White		15
SK-MEL-28	melanoma	Not available	yes	53
SK-MEL-3	melanoma	White		12
SK-MEL-30	melanoma	White		16
SK-MEL-31	melanoma	Not available		15
SK-MEL-5	melanoma	White	yes	31
SK-MES-1	squamous cell lung carcinoma	White		17
SK-MM-2	leukemia	Not available		12
SK-N-AS	neuroblastoma	White		19
SK-N-DZ	neuroblastoma	White		11
SK-N-FI	neuroblastoma	White		16
SK-N-SH	neuroblastoma	White		33
SK-OV-3	ovarian adenocarcinoma	White	yes	48
SN12C	renal carcinoma	Not available	yes	21
SNB-19	glioma	Not available	yes	19
SNB-75	glioblastoma	Not available	yes	17
SNU-1	gastric carcinoma	Asian		12
SNU-16	gastric carcinoma	Asian		11
SNU-182	hepatocellular carcinoma	Asian		10
SNU-216	gastric carcinoma	Not available		6
SNU-387	hepatocellular carcinoma	Asian		12
SNU-398	hepatocellular carcinoma	Asian		11
SNU-423	hepatocellular carcinoma	Asian		11
SNU-449	hepatocellular carcinoma	Asian		12
SNU-475	hepatocellular carcinoma	Asian		12
SNU-484	gastric carcinoma	Not available		7
SNU-5	gastric carcinoma	Asian		10
SNU-601	gastric carcinoma	Not available		7
SNU-620	gastric carcinoma	Not available		6
SNU-638	gastric carcinoma	Not available		6
SNU-668	gastric carcinoma	Not available		7
SNU-719	gastric carcinoma	Not available		8
SNU-C1	colon adenocarcinoma	Asian		13
SR	immunoblastic large cell lymphoma	White	yes	23
SU.86.86	pancreatic ductal adenocarcinoma	White		14
SU-DHL-1	non-Hodgkin's lymphoma	White		19
SU-DHL-10	pleural B-cell lymphoma	White		17
SU-DHL-16	B-cell lymphoma	Not available		5
SU-DHL-4	B-cell lymphoma	White		18
SU-DHL-5	B-cell lymphoma	White		15
SU-DHL-6	lymphoma	White		19
SU-DHL-8	B-cell lymphoma	White		13
SUIT-2	pancreatic tubular adenocarcinoma	Asian		11
SUM 1315M02	breast ductal adenocarcinoma	Not available		12
SUM 149PT	breast ductal adenocarcinoma	Not available		16
SUM 159PT	breast anaplastic carcinoma	Not available		14
SUM 229PE	breast carcinoma	Not available		10
SUM 52PE	breast carcinoma	Not available		12
SUP-B15	acute lymphoblastic leukemia	Not available		14
SW 1116	colon adenocarcinoma	White		29
SW 1417	colon adenocarcinoma	White		23
SW 1463	colon adenocarcinoma	White		11
SW 1573	bronchoalveolar adenocarcinoma	White		8
SW 1990	pancreatic adenocarcinoma	White		13
SW 403	colon adenocarcinoma	White		22
SW 48	colon adenocarcinoma	White		36
SW 480	colon adenocarcinoma	White		46
SW 527	breast adenocarcinoma	White		5
SW 620	colon adenocarcinoma	White	yes	50
SW 780	urinary bladder transitional cell carcinoma	White		13
SW 837	rectal adenocarcinoma	White		25
SW 900	non-small cell lung carcinoma	White		12
SW 948	colon adenocarcinoma	White		22
SW 982	breast synovial sarcoma	White		8
T-47D	breast ductal adenocarcinoma	Not available	yes	46
T84	colon carcinoma	Not available		18
T98G	glioblastoma	White		16
TC-71	Ewing's sarcoma	Not available		18
TCC-PAN2	pancreatic carcinoma	Asian		3
THP-1	acute monocytic leukemia	Asian		22
TK	lymphoma	Not available		2
TK-10	renal carcinoma	Not available	yes	20
TMD8	diffuse large B-cell lymphoma	Not available		3
Toledo	B-cell lymphoma	White		9
TOV-112D	endometrioid adenocarcinoma	White		16
TYK-nu	ovarian carcinoma	Not available		12
TYK-nu.CP-r	ovarian carcinoma	Not available		5
U-2 OS	osteosarcoma	White		22
U251	glioblastoma	Not available	yes	39
U266B1	multiple myeloma	Not available		25
U-2932	B-cell lymphoma	Not available		6
U-698-M	B-cell lymphoma	Not available		7
U-937	diffuse large B-cell lymphoma	White		20
UACC-62	melanoma	Not available	yes	17
UACC-257	melanoma	Not available	yes	19
UACC-812	breast ductal adenocarcinoma	Not available		16
UACC-893	breast ductal adenocarcinoma	White		14
UCSD-242L	melanoma	Not available		1
UKE-1	leukemia	Not available		4
UMC-11	lung carcinoid tumor	Not available		5
UM-UC-1	urinary bladder transitional cell carcinoma	African		9
UM-UC-3	urinary bladder transitional cell carcinoma	Not available		19
UO-31	renal carcinoma	Not available	yes	15
VMRC-LCD	lung adenocarcinoma	Not available		11
WiDr	colon adenocarcinoma	Not available		22
WM-115	melanoma	Not available		13
WM-266-4	melanoma	Not available		11
WSU-DLCL2	B-cell lymphoma	White		8
WSU-FSCCL	B-cell lymphoma	White		4
WSU-NHL	B-cell lymphoma	Not available		9
YAPC	pancreatic carcinoma	Asian		7
YMB-1	breast carcinoma	Not available		6
YMB-1-E	breast carcinoma	Not available		4
ZR-75-1	breast ductal adenocarcinoma	White		23
ZR-75-30	breast ductal adenocarcinoma	African		16

## Sheet: Suppl. Table 2
Supplementary Table 2. Race/Ethnicity of the Patient-Derived Models Repository (PDMR)
Patient ID	CTEP SDCDescription	Race/Ethnicity		SUMMARY
114434	Non-Rhabdo. soft tissue sarcoma	White		Race/Ethnicity	Samples	Percentage
128128	Melanoma	White		White	38	36.1905
135848	Adenocarcinoma - colon	Not available		Asian	0	0
137849	Melanoma	African		African	1	0.952381
139182	Transitional cell car. - uroth.	White		Hispanic	0	0
146476	Urothelial/bladder cancer, NOS	White		Not available	66	62.8571
156681	Melanoma	Not available		Total	105	100
158597	Adenocarcinoma - colon	Not available
165739	Adenocarcinoma - pancreas	Not available
172845	Adenocarcinoma - colon	Not available
172845	Adenocarcinoma - colon	Not available
172845	Adenocarcinoma - colon	Not available
174941	Melanoma	White
176247	Adenocarcinoma - colon	White
186413	Adenocarcinoma - colon	Not available
193399	Adenocarcinoma - pancreas	Not available
197837	Gastric cancer, NOS	Not available
199195	Adenocarcinoma - colon	Not available
222454	Transitional cell car. - uroth.	Not available
226611	H & N squamous cell car., NOS	White
227169	Urothelial/bladder cancer, NOS	Not available
237351	Ewing sarcoma/Peripheral PNET	White
243952	Urothelial/bladder cancer, NOS	White
246569	Laryngeal squamous cell carcinoma	Not available
253994	Colorectal cancer, NOS	White
258747	Squamous cell lung carcinoma	White
261386	Urothelial/bladder cancer, NOS	White
272462	RCC, clear cell adenocarcinoma	White
287954	Ewing sarcoma/Peripheral PNET	White
292921	Adenocarcinoma - pancreas	Not available
295223	H & N squamous cell car., NOS	Not available
296347	Adenocarcinoma - colon	White
317291	Malignant fibrous histiocytoma	White
323965	Pancreatic cancer (not Islets)	White
328373	H & N squamous cell car., NOS	Not available
359531	Lip/oral cavity squam. cell car.	Not available
372686	RCC, clear cell adenocarcinoma	Not available
381576	Adenocarcinoma - pancreas	White
391396	Pharyngeal squam. cell carcinoma	Not available
394591	Lip/oral cavity squam. cell car.	Not available
416634	Transitional cell car. - uroth.	Not available
417821	Squamous cell lung carcinoma	Not available
431354	Adenocarcinoma - colon	Not available
435261	Adenocarcinoma - colon	White
455511	Malignant fibrous histiocytoma	White
457572	Adenocarcinoma - stomach	Not available
459534	Urothelial/bladder cancer, NOS	White
463931	Adenocarcinoma - pancreas	Not available
466636	Adenocarcinoma - pancreas	White
466732	Adenocarcinoma - small intest.	Not available
471365	Non-Rhabdo. soft tissue sarcoma	Not available
479181	Adenocarcinoma - colon	Not available
497265	Leiomyosarcoma - uterus	Not available
512744	Urothelial/bladder cancer, NOS	Not available
515677	Melanoma	White
519858	Adenocarcinoma - colon	Not available
521389	Adenocarcinoma - colon	Not available
558786	Urothelial/bladder cancer, NOS	Not available
562742	Lip/oral cavity squam. cell car.	White
563396	Melanoma	Not available
582836	Pharyngeal squam. cell carcinoma	Not available
592915	Adenocarcinoma - stomach	Not available
593322	Urothelial/bladder cancer, NOS	Not available
625472	Adenocarcinoma - colon	Not available
633993	Melanoma	White
636974	Gastrointestinal stromal tumor	White
665939	Urothelial/bladder cancer, NOS	Not available
668155	H & N squamous cell car., NOS	Not available
692163	Leiomyosarcoma - uterus	Not available
692585	Squamous cell lung carcinoma	Not available
695221	Melanoma	White
695669	Melanoma	White
713595	Fibrosarcoma - not infantile	Not available
714841	Adenocarcinoma - colon	Not available
743489	Renal cell carcinoma, NOS	White
743489	Renal cell carcinoma, NOS	White
746538	Adenocarcinoma - colon	Not available
746718	Transitional cell car. - uroth.	White
756784	Adenocarcinoma - colon	Not available
762968	Adenocarcinoma - colon	Not available
765638	Squamous cell lung carcinoma	Not available
773659	Melanoma	White
782815	Adenocarcinoma - colon	Not available
784116	Laryngeal squamous cell carcinoma	Not available
832693	Lip/oral cavity squam. cell car.	Not available
833975	Adenocarcinoma - pancreas	Not available
845751	Lip/oral cavity squam. cell car.	Not available
855422	Urothelial/bladder cancer, NOS	Not available
862259	Adenocarcinoma - colon	White
871537	Pharyngeal squam. cell carcinoma	Not available
885724	Adenocarcinoma - pancreas	Not available
889142	Urothelial/bladder cancer, NOS	Not available
891866	Melanoma	Not available
915372	Pharyngeal squam. cell carcinoma	Not available
918122	Fibrosarcoma - not infantile	White
929823	Lip/oral cavity squam. cell car.	Not available
932174	Pharyngeal squam. cell carcinoma	Not available
944381	Adenocarcinoma - colon	Not available
949433	Pharyngeal squam. cell carcinoma	Not available
958767	Lip/oral cavity squam. cell car.	White
959717	Lip/oral cavity squam. cell car.	Not available
961994	RCC, clear cell adenocarcinoma	Not available
994434	Ewing sarcoma/Peripheral PNET	White
997537	Adenocarcinoma - colon	White
997726	Squamous cell lung carcinoma	White

## Sheet: Suppl. Table 3
Supplementary Table 3. Racial/Ethnic registries of biobanks.
Biobank	White	Black or African American	Asian	Pacific Islander	American Indian or Alaska Native	Hipanic or Latino	Not available	Total
Children's Brain Tumor Tissue Consortium (CBTTC)	1275	183	62	9	17	0	756	2302
The Penn-CHOP Tumor Tissue Bank Data and Inventory System	1424	196	46	2	0	0	147	1815
TARP Microarrays	64	5	0	0	0	0	1134	1203
Komen Bank	2132	532	234	3	0	72	0	2973
Total samples	4895	916	342	14	17	72	2037	8293
Percentage	59.0257	11.0455	4.12396	0.168817	0.204992	0.868202	24.5629	100

## Sheet: Suppl. Table 4
Supplementary Table 4. Race Status of Cancer Samples Available at The Cancer Genome Atlas (TCGA) and Therapeutically Applicable Research To Generate Effective Treatments (TARGET) projects.
Proyects	Cancer type	Project Code	Total Samples	Female	Male	Total Individuals	White	African	Asian	American Indian or Alaska Native	Native Hawaiian Or Other Pacific Islands	Other	Not available
TCGA	Breast Invasive Carcinoma	TCGA-BRCA	1098	1085	12	1097	757	183	61	1	0	0	95
	Brain Lower Grade Glioma	TCGA-LGG	516	230	285	515	475	21	8	1	0	0	10
	Bladder Urothelial Carcinoma	TCGA-BLCA	412	108	304	412	327	23	44	0	0	0	18
	Adenocortical Carcinoma	TCGA-ACC	92	60	32	92	78	1	2	0	0	0	11
	Acute Myeloid Leukemia	TCGA-LAML	200	91	109	200	181	15	2	0	0	0	2
	Uveal Melanoma	TCGA-UVM	80	35	45	80	55	0	0	0	0	0	25
	Uterine Corpus Endometrial Carcinoma	TCGA-UCEC	560	548	0	548	374	109	20	4	9	0	32
	Uterine Carcinosarcoma	TCGA-UCS	57	57	0	57	44	9	3	0	0	0	1
	Thyroid Carcinoma	TCGA-THCA	507	371	136	507	334	27	52	1	0	0	93
	Thymoma	TCGA-THYM	124	60	64	124	103	6	13	0	0	0	2
	Testicular Germ Cell Tumors	TCGA-TGCT	150	0	134	134	119	6	4	0	0	0	5
	Stomach Adenocarcinoma	TCGA-STAD	478	158	285	443	278	13	89	0	1	0	62
	Skin Cutaneous Melanoma	TCGA-SKCM	470	180	290	470	447	1	12	0	0	0	10
	Sarcoma	TCGA-SARC	261	142	119	261	228	18	6	0	0	0	9
	Rectum Adenocarcinoma	TCGA-READ	172	78	92	170	82	6	1	0	0	0	81
	Prostate Adenocarcinoma	TCGA-PRAD	500	0	500	500	147	7	2	0	0	0	344
	Pheochromocytoma And Paraganglioma	TCGA-PCPG	179	101	78	179	148	20	6	1	0	0	4
	Pancreatic Adenocarcinoma	TCGA-PAAD	185	83	102	185	162	7	11	0	0	0	5
	Ovarian Serous Cystadenocarcinoma	TCGA-OV	608	587	0	587	498	34	20	3	1	0	31
	Mesothelioma	TCGA-MESO	87	16	71	87	85	1	1	0	0	0	0
	Lung Squamous Cell Carcinoma	TCGA-LUSC	504	131	373	504	351	31	9	0	0	0	113
	Lung Adenocarcinoma	TCGA-LUAD	585	280	242	522	393	53	8	1	0	0	67
	Liver Hepatocellular Carcinoma	TCGA-LIHC	377	122	255	377	187	17	161	2	0	0	10
	Kidney Renal Papillary Cell Carcinoma	TCGA-KIRP	291	77	214	291	207	61	6	2	0	0	15
	Kidney Renal Clear Cell Carcinoma	TGCA-KIRC	537	191	346	537	466	56	8	0	0	0	7
	Kidney Chromophobe	TCGA-KICH	113	51	62	113	95	12	4	0	0	0	2
	Head And Neck Squamous Cell Carcinoma	TCGA-HNSC	528	142	386	528	452	48	11	2	0	0	15
	Glioblastoma Multiforme	TCGA-GBM	617	230	366	596	507	51	13	0	0	0	25
	Esophageal Carcinoma	TCGA-ESCA	185	27	158	185	114	5	46	0	0	0	20
	Colon Adenocarcinoma	TCGA-COAD	463	216	243	459	214	59	11	1	0	0	174
	Cholangiocarcinoma	TCGA-CHOL	51	25	20	45	38	3	3	0	0	0	1
	Cervical Squamous Cell Carcinoma And Endocervical Adenocarcinoma	TCGA-CESC	308	307	0	307	211	30	20	8	2	0	36
	Lymphoid Neoplasm Diffuse Large B-Cell Lymphoma	TCGA-DLBC	58	26	22	48	29	1	18	0	0	0	0
TARGET	Clear Cell Sarcoma Of The Kidney	TARGET-CCSK	13	0	12	12	9	3	0	0	0	0	0
	High-Risk Wilms Tumor	TARGET-WT	663	75	53	128	104	21	0	0	0	0	3
	Neuroblastoma	TARGET-NBL	1120	482	638	1120	824	133	30	3	11	0	119
	Osteosarcoma	TARGET-OS	384	36	37	73	42	5	5	0	0	0	21
	Rhabdoid Tumor	TARGET-RT	75	22	18	40	29	5	0	0	0	4	2
	Acute Myeloid Leukemia	TARGET-AML	923	210	237	447	316	56	18	3	4	16	34
		Total TCGA	11353	5815	5345	11160	8186	934	675	27	13	0	1325
		Total TCGA (%)		52.1057	47.8943	100	73.3513	8.36918	6.04839	0.241935	0.116487	0	11.8728
		Total TARGET	3178	825	995	1820	1324	223	53	6	15	20	179
		Total TARGET (%)		45.3297	54.6703	100	72.7473	12.2527	2.91209	0.32967	0.824176	1.0989	9.83516
		Total	14531	6640	6340	12980	9510	1157	728	33	28	20	1504
		Total (%)		51.1556	48.8444	100	73.2666	8.91371	5.60863	0.254237	0.215716	0.154083	11.5871
		Project Code	Total Samples	Female	Male	Total Individuals	White	African	Asian	American Indian or Alaska Native	Native Hawaiian Or Other Pacific Islands	Other	Not available

## Sheet: Suppl. Table 5
Supplementary Table 5. Racial/ethnic information of cancer-related GWAS studies.
Number of studies	Date added to catalog	Study (pmid)	First author	Date	Journal	Link	Study	Disease/trait	European	Asian	African	Hispanic	Other	Not available
1	2016-01-30	25866641	Xu W	2015-03-19	Biomark Res	www.ncbi.nlm.nih.gov/pubmed/25866641	A genome wide association study on Newfoundland colorectal cancer patients' survival outcomes.	Survival in microsatellite instability low/stable colorectal cancer	431
2	2013-01-15	23108145	Wang LE	2012-10-29	Cancer Res	www.ncbi.nlm.nih.gov/pubmed/23108145	Genome-wide association study reveals novel genetic determinants of DNA repair capacity in lung cancer.	Lung Cancer (DNA repair capacity)	1774
3	2013-07-01	23482656	Chen D	2013-03-12	J Natl Cancer Inst	www.ncbi.nlm.nih.gov/pubmed/23482656	Genome-wide association study of susceptibility loci for cervical cancer.	Cervical cancer	4982
4	2017-01-27	27285765	Chen D	2016-06-07	Oncotarget	www.ncbi.nlm.nih.gov/pubmed/27285765	Pooled analysis of genome-wide association studies of cervical intraepithelial neoplasia 3 (CIN3) identifies a new susceptibility locus.	Cervical cancer	6076
5	2017-08-09	28470677	Tang H	2017-05-03	Int J Cancer	www.ncbi.nlm.nih.gov/pubmed/28470677	Genetic polymorphisms associated with pancreatic cancer survival: a genome-wide association study.	Survival in pancreatic cancer	868
6	2017-09-15	28662289	Lin YY	2017-06-29	Cancer	www.ncbi.nlm.nih.gov/pubmed/28662289	Genome-wide association analysis identifies a GLUL haplotype for familial hepatitis B virus-related hepatocellular carcinoma.	Familial hepatitis B virus-related hepatocellular carcinoma		278
7	2010-09-10	20686608	Low SK	2010-07-29	PLoS One	www.ncbi.nlm.nih.gov/pubmed/20686608	Genome-wide association study of pancreatic cancer in Japanese population.	Pancreatic cancer		6200
8	2009-09-14	19654303	Broderick P	2009-08-04	Cancer Res	www.ncbi.nlm.nih.gov/pubmed/19654303	Deciphering the impact of common genetic variation on lung cancer risk: a genome-wide association study.	Lung cancer	3390
9	2014-11-08	24700089	Miura K	2014-04-04	J Med Virol	www.ncbi.nlm.nih.gov/pubmed/24700089	Genome-wide association study of HPV-associated cervical cancer in Japanese women.	Cervical cancer		412
10	2011-05-11	21499248	Kumar V	2011-04-17	Nat Genet	www.ncbi.nlm.nih.gov/pubmed/21499248	Genome-wide association study identifies a susceptibility locus for HCV-induced hepatocellular carcinoma.	Hepatocellular carcinoma		3611
11	2016-10-05	26870257	Qu LS	2015-11-23	Oncol Lett	www.ncbi.nlm.nih.gov/pubmed/26870257	Nine susceptibility loci for hepatitis B virus-related hepatocellular carcinoma identified by a pilot two-stage genome-wide association study.	Hepatocellular carcinoma in hepatitis B infection		100
12	2008-09-17	17903305	Murabito JM	2007-09-19	BMC Med Genet	www.ncbi.nlm.nih.gov/pubmed/17903305	A genome-wide association study of breast and prostate cancer in the NHLBI's Framingham Heart Study.	Prostate cancer						617
13	2011-09-21	21827660	Yang TH	2011-08-09	BMC Med Genomics	www.ncbi.nlm.nih.gov/pubmed/21827660	Combinations of newly confirmed Glioma-Associated loci link regions on chromosomes 1 and 9 to increased disease risk.	Glioma	4773
14	2011-02-25	21242260	Cui R	2011-01-17	Gut	www.ncbi.nlm.nih.gov/pubmed/21242260	Common variant in 6q26-q27 is associated with distal colon cancer in an Asian population.	Colorectal cancer		3481
15	2008-11-12	18978787	Wang Y	2008-11-02	Nat Genet	www.ncbi.nlm.nih.gov/pubmed/18978787	Common 5p15.33 and 6p21.33 variants influence lung cancer risk.	Lung cancer	10295
16	2012-07-17	22637743	Wei S	2012-05-27	Carcinogenesis	www.ncbi.nlm.nih.gov/pubmed/22637743	Genome-wide gene-environment interaction analysis for asbestos exposure in lung cancer susceptibility.	Lung cancer (asbestos exposure interaction)	2291
17	2009-09-09	19698717	Cui R	2009-08-18	Gastroenterology	www.ncbi.nlm.nih.gov/pubmed/19698717	Functional variants in ADH1B and ALDH2 coupled with alcohol and smoking synergistically enhance esophageal cancer risk.	Esophageal cancer		1109
18	2017-10-05	28869801	Takahashi Y	2017-09-04	Cancer Sci	www.ncbi.nlm.nih.gov/pubmed/28869801	Japanese genome-wide association study identifies a significant colorectal cancer susceptibility locus at chromosome 10p14.	Colorectal cancer		1050
19	2016-12-11	27047539	Fridley BL	2016-03-22	Front Genet	www.ncbi.nlm.nih.gov/pubmed/27047539	Genome-Wide Study of Response to Platinum, Taxane, and Combination Therapy in Ovarian Cancer: In vitro Phenotypes, Inherited Variation, and Disease Recurrence.	Response to carboplatin in ovarian cancer (MTT IC50)						74
20	2018-01-15	29228715	Hofer P	2017-10-09	Oncotarget	www.ncbi.nlm.nih.gov/pubmed/29228715	Bayesian and frequentist analysis of an Austrian genome-wide association study of colorectal cancer and advanced adenomas.	Colorectal cancer	2469
21	2012-01-06	22142827	Innocenti F	2011-12-05	Clin Cancer Res	www.ncbi.nlm.nih.gov/pubmed/22142827	A genome-wide association study of overall survival in pancreatic cancer patients treated with gemcitabine in CALGB 80303.	Response to gemcitabine in pancreatic cancer	294
22	2017-06-14	28295283	Wang H	2017-03-13	Int J Cancer	www.ncbi.nlm.nih.gov/pubmed/28295283	Novel colon cancer susceptibility variants identified from a genome-wide association study in African Americans.	Colorectal cancer			6597
23	2015-10-26	25824743	Haryono SJ	2015-01-01	Asian Pac J Cancer Prev	www.ncbi.nlm.nih.gov/pubmed/25824743	A pilot genome-wide association study of breast cancer susceptibility loci in Indonesia.	Breast cancer					135
24	2015-04-01	25023989	Schmit SL	2014-07-14	Carcinogenesis	www.ncbi.nlm.nih.gov/pubmed/25023989	A novel colorectal cancer risk locus at 4q32.2 identified from an international genome-wide association study.	Colorectal cancer	2976				983
25	2016-12-21	27145994	Wang M	2016-05-05	Nat Commun	www.ncbi.nlm.nih.gov/pubmed/27145994	Common genetic variation in ETV6 is associated with colorectal cancer susceptibility.	Colorectal cancer		2329
26	2013-01-18	23103227	Jin G	2012-10-25	Am J Hum Genet	www.ncbi.nlm.nih.gov/pubmed/23103227	Genetic variants at 6p21.1 and 7p15.3 are associated with risk of multiple cancers in Han Chinese.	Multiple cancers (lung cancer, gastric cancer, and squamous cell carcinoma)		9374
27	2012-03-08	22318345	Cha PC	2012-02-09	J Hum Genet	www.ncbi.nlm.nih.gov/pubmed/22318345	A genome-wide association study identifies SNP in DCC is associated with gallbladder cancer in the Japanese population.	Gallbladder cancer		907
28	2018-02-07	29299148	Liu W	2017-11-25	Oncotarget	www.ncbi.nlm.nih.gov/pubmed/29299148	Cancer risk susceptibility loci in a Swedish population.	Cancer	19136
29	2008-09-25	18780872	Liu P	2008-09-17	J Natl Cancer Inst	www.ncbi.nlm.nih.gov/pubmed/18780872	Familial aggregation of common sequence variants on 15q24-25.1 in lung cancer.	Lung cancer	413
30	2012-03-23	22293537	Kiyotani K	2012-01-29	Pharmacogenet Genomics	www.ncbi.nlm.nih.gov/pubmed/22293537	A genome-wide association study identifies four genetic markers for hematological toxicities in cancer patients receiving gemcitabine therapy.	Response to gemcitabine in pancreatic cancer		79
31	2016-11-30	27206850	Wang M	2016-03-29	Cancer Res	www.ncbi.nlm.nih.gov/pubmed/27206850	Genome-Wide Association Study of Bladder Cancer in a Chinese Cohort Reveals a New Susceptibility Locus at 5q12.3.	Bladder cancer		1584
32	2010-09-11	20676096	Zhang H	2010-08-01	Nat Genet	www.ncbi.nlm.nih.gov/pubmed/20676096	Genome-wide association study identifies 1p36.22 as a new susceptibility locus for hepatocellular carcinoma in chronic hepatitis B virus carriers.	Hepatocellular carcinoma		707
33	2011-01-10	21105107	Clifford RJ	2010-12-01	Hepatology	www.ncbi.nlm.nih.gov/pubmed/21105107	Genetic variations at loci involved in the immune response are risk factors for hepatocellular carcinoma.	Hepatocellular carcinoma		451
34	2015-06-22	25192705	Du M	2014-09-05	Cancer Epidemiol Biomarkers Prev	www.ncbi.nlm.nih.gov/pubmed/25192705	No evidence of gene-calcium interactions from genome-wide analysis of colorectal cancer risk.	Colorectal cancer (calcium intake interaction)	18509
35	2018-02-20	29385134	Kawaguchi T	2018-01-31	PLoS One	www.ncbi.nlm.nih.gov/pubmed/29385134	Risk estimation model for nonalcoholic fatty liver disease in the Japanese using multiple genetic markers.	Nonalcoholic steatohepatitis-derived hepatocellular carcinoma		7730
36	2017-03-28	27764800	Cox DG	2016-10-14	Oncotarget	www.ncbi.nlm.nih.gov/pubmed/27764800	GWAS in the SIGNAL/PHARE clinical cohort restricts the association between the FGFR2 locus and estrogen receptor status to HER2-negative breast cancer patients.	Estrogen receptor status in breast cancer	8727
37	2016-07-20	26222057	Pander J	2015-07-29	PLoS One	www.ncbi.nlm.nih.gov/pubmed/26222057	Genome Wide Association Study for Predictors of Progression Free Survival in Patients on Capecitabine, Oxaliplatin, Bevacizumab and Cetuximab in First-Line Therapy of Metastatic Colorectal Cancer.	Progression free survival in metastatic colorectal cancer (chemotherapy interaction)						520
38	2016-02-24	25963547	Wilson CL	2015-05-11	Cancer	www.ncbi.nlm.nih.gov/pubmed/25963547	Genetic and clinical factors associated with obesity among adult survivors of childhood cancer: A report from the St. Jude Lifetime Cohort.	Obesity in adult survivors of childhood cancer exposed to cranial radiation						776
39	2016-05-17	26075790	Kelemen LE	2015-06-15	Nat Genet	www.ncbi.nlm.nih.gov/pubmed/26075790	Genome-wide significant risk associations for mucinous ovarian carcinoma.	Mucinous ovarian carcinoma	23337
40	2012-01-11	22130093	Nam RK	2011-12-01	Cancer Biol Ther	www.ncbi.nlm.nih.gov/pubmed/22130093	New variants at 10q26 and 15q21 are associated with aggressive prostate cancer in a genome-wide association study from a prostate biopsy screening cohort.	Prostate cancer						545
41	2009-02-26	19117981	Sun J	2009-01-01	Cancer Res	www.ncbi.nlm.nih.gov/pubmed/19117981	Sequence variants at 22q13 are associated with prostate cancer risk.	Prostate cancer	2834
42	2011-04-13	21424380	Sehrawat B	2011-03-19	Hum Genet	www.ncbi.nlm.nih.gov/pubmed/21424380	Potential novel candidate polymorphisms identified in genome-wide association study for breast cancer susceptibility.	Breast cancer	623
43	2014-11-07	24753544	Knipe DW	2014-04-21	Cancer Epidemiol Biomarkers Prev	www.ncbi.nlm.nih.gov/pubmed/24753544	Genetic variation in prostate-specific antigen-detected prostate cancer and the effect of control selection on genetic association studies.	Prostate cancer	2950
44	2014-04-10	24143190	Low SK	2013-10-15	PLoS One	www.ncbi.nlm.nih.gov/pubmed/24143190	Genome-wide association study of breast cancer in the Japanese population.	Breast cancer		4741
45	2008-06-16	18385676	Amos CI	2008-04-03	Nat Genet	www.ncbi.nlm.nih.gov/pubmed/18385676	Genome-wide association scan of tag SNPs identifies a susceptibility locus for lung cancer at 15q25.1.	Lung cancer	2291
46	2015-05-23	25281661	Matsuda K	2014-10-03	Hum Mol Genet	www.ncbi.nlm.nih.gov/pubmed/25281661	Genome-wide association study identified SNP on 15q24 associated with bladder cancer risk in Japanese population.	Bladder cancer		6112
47	2013-04-23	23350875	Fernandez-Rozadilla C	2013-01-26	BMC Genomics	www.ncbi.nlm.nih.gov/pubmed/23350875	A colorectal cancer genome-wide association study in a Spanish cohort identifies two variants associated with colorectal cancer risk at 1p33 and 8p12.	Colorectal cancer	1355
48	2014-10-03	24448986	Zhang B	2014-01-21	Int J Cancer	www.ncbi.nlm.nih.gov/pubmed/24448986	Genome-wide association study identifies a new SMAD7 risk variant associated with colorectal cancer risk in East Asians.	Colorectal cancer		4415
49	2014-11-02	24658283	Zhang R	2014-03-22	Carcinogenesis	www.ncbi.nlm.nih.gov/pubmed/24658283	A genome-wide gene-environment interaction analysis for tobacco smoke and lung cancer susceptibility.	Lung cancer (smoking interaction)		5408
50	2017-05-30	28044437	McDonald MN	2017-01-02	J Cachexia Sarcopenia Muscle	www.ncbi.nlm.nih.gov/pubmed/28044437	Body mass index change in gastrointestinal cancer and chronic obstructive pulmonary disease is associated with Dedicator of Cytokinesis 1.	Body mass index (change over time) in lung cancer						112
51	2015-04-23	25105248	Wang H	2014-08-08	Nat Commun	www.ncbi.nlm.nih.gov/pubmed/25105248	Trans-ethnic genome-wide association study of colorectal cancer identifies a new susceptibility locus in VTI1A.	Colorectal cancer		6424	6596
52	2013-03-05	23263487	Jia WH	2012-12-23	Nat Genet	www.ncbi.nlm.nih.gov/pubmed/23263487	Genome-wide association analyses in East Asians identify new susceptibility loci for colorectal cancer.	Colorectal cancer		7847
53	2017-03-24	26965516	Zeng C	2016-03-08	Gastroenterology	www.ncbi.nlm.nih.gov/pubmed/26965516	Identification of Susceptibility Loci and Genes for Colorectal Cancer Risk.	Colorectal cancer		21096
54	2017-02-03	27197191	Fehringer G	2016-04-20	Cancer Res	www.ncbi.nlm.nih.gov/pubmed/27197191	Cross-Cancer Genome-Wide Analysis of Lung, Ovary, Breast, Prostate, and Colorectal Cancer Reveals Novel Pleiotropic Associations.	Cancer	57401
55	2011-11-24	22020760	Won HH	2011-10-21	Cancer	www.ncbi.nlm.nih.gov/pubmed/22020760	Polymorphic markers associated with severe oxaliplatin-induced, chronic peripheral neuropathy in colon cancer patients.	Response to platinum-based agents						96
56	2016-04-28	25964295	Khan S	2015-05-11	Clin Cancer Res	www.ncbi.nlm.nih.gov/pubmed/25964295	Polymorphism at 19q13.41 Predicts Breast Cancer Survival Specifically after Endocrine Therapy.	Survival in endocrine treated breast cancer (estrogen-receptor positive)	1203
57	2016-02-13	25939597	Berndt SI	2015-05-05	Nat Commun	www.ncbi.nlm.nih.gov/pubmed/25939597	Two susceptibility loci identified for prostate cancer aggressiveness.	Prostate cancer aggressiveness	4545
58	2014-11-12	24785509	Barnett GC	2014-04-28	Radiother Oncol	www.ncbi.nlm.nih.gov/pubmed/24785509	A genome wide association study (GWAS) providing evidence of an association between common genetic variants and late radiotherapy toxicity.	Response to radiotherapy in cancer (late toxicity)	1773
59	2017-10-20	28935272	Moore KN	2017-09-18	Gynecol Oncol	www.ncbi.nlm.nih.gov/pubmed/28935272	Genome-wide association study evaluating single-nucleotide polymorphisms and outcomes in patients with advanced stage serous ovarian or primary peritoneal cancer: An NRG Oncology/Gynecologic Oncology Group study.	Overall survival in serous epithelial ovarian cancer treated with paclitaxel and cisplatin	289
60	2016-02-13	25990418	Al-Tassan NA	2015-05-20	Sci Rep	www.ncbi.nlm.nih.gov/pubmed/25990418	A new GWAS and meta-analysis with 1000Genomes imputation identifies novel risk variants for colorectal cancer.	Colorectal cancer	17556
61	2008-06-16	17934461	Broderick P	2007-10-14	Nat Genet	www.ncbi.nlm.nih.gov/pubmed/17934461	A genome-wide association study shows that common alleles of SMAD7 influence colorectal cancer risk.	Colorectal cancer	1890
62	2008-06-16	17618284	Tomlinson I	2007-07-08	Nat Genet	www.ncbi.nlm.nih.gov/pubmed/17618284	A genome-wide association scan of tag SNPs identifies a susceptibility variant for colorectal cancer at 8q24.21.	Colorectal cancer	1890
63	2008-10-14	18463975	Kibriya MG	2008-05-08	Breast Cancer Res Treat	www.ncbi.nlm.nih.gov/pubmed/18463975	A pilot genome-wide association study of early-onset breast cancer.	Breast cancer	52		2	6
64	2012-02-14	22232737	Shu XO	2012-01-09	Cancer Res	www.ncbi.nlm.nih.gov/pubmed/22232737	Novel genetic markers of breast cancer survival identified by a genome-wide association study.	Breast cancer (survival)		1950
65	2011-06-16	21642993	Wu C	2011-06-05	Nat Genet	www.ncbi.nlm.nih.gov/pubmed/21642993	Genome-wide association study identifies three new susceptibility loci for esophageal squamous-cell carcinoma in Chinese populations.	Esophageal cancer		4075
66	2013-03-26	23319801	Rafiq S	2013-01-14	Cancer Res	www.ncbi.nlm.nih.gov/pubmed/23319801	Identification of inherited genetic variations influencing prognosis in early-onset breast cancer.	Breast cancer (prognosis)	536
67	2016-12-06	27207650	Schmit SL	2016-04-18	Carcinogenesis	www.ncbi.nlm.nih.gov/pubmed/27207650	Genome-wide association study of colorectal cancer in Hispanics.	Colorectal cancer				5941
68	2017-09-19	28703219	Son HY	2017-07-13	Nat Commun	www.ncbi.nlm.nih.gov/pubmed/28703219	Genome-wide association and expression quantitative trait loci studies identify multiple susceptibility loci for thyroid cancer.	Papillary thyroid cancer		8689
69	2016-06-13	26443449	Wang M	2015-10-07	Nat Commun	www.ncbi.nlm.nih.gov/pubmed/26443449	Large-scale association analysis in Asians identifies new susceptibility loci for prostate cancer.	Prostate cancer		7394
70	2010-09-11	20676098	Takata R	2010-08-01	Nat Genet	www.ncbi.nlm.nih.gov/pubmed/20676098	Genome-wide association study identifies five new susceptibility loci for prostate cancer in the Japanese population.	Prostate cancer		4969
71	2010-11-15	20932654	Kerns SL	2010-10-05	Int J Radiat Oncol Biol Phys	www.ncbi.nlm.nih.gov/pubmed/20932654	Genome-wide association study to identify single nucleotide polymorphisms (SNPs) associated with the development of erectile dysfunction in African-American men after radiotherapy for prostate cancer.	Erectile dysfunction and prostate cancer treatment			79
72	2010-07-12	20543847	Turnbull C	2010-06-13	Nat Genet	www.ncbi.nlm.nih.gov/pubmed/20543847	Variants near DMRT1, TERT and ATF7IP are associated with testicular germ cell cancer.	Testicular germ cell cancer	5926
73	2014-11-09	24740154	Lange EM	2014-04-16	PLoS One	www.ncbi.nlm.nih.gov/pubmed/24740154	Genome-wide association scan for variants associated with early-onset prostate cancer.	Prostate cancer (early onset)	5051
74	2013-05-09	23376709	Kerns SL	2013-01-31	J Urol	www.ncbi.nlm.nih.gov/pubmed/23376709	A 2-stage genome-wide association study to identify single nucleotide polymorphisms associated with development of urinary symptoms after radiotherapy for prostate cancer.	Urinary symptoms in response to radiotherapy in prostate cancer					346
75	2012-03-31	22219177	Tao S	2012-01-04	Carcinogenesis	www.ncbi.nlm.nih.gov/pubmed/22219177	A genome-wide search for loci interacting with known prostate cancer risk-associated genetic variants.	Prostate cancer (SNP x SNP interaction)	9515
76	2015-05-06	22158540	Wu C	2011-12-11	Nat Genet	www.ncbi.nlm.nih.gov/pubmed/22158540	Genome-wide association study identifies five loci associated with susceptibility to pancreatic cancer in Chinese populations.	Pancreatic cancer		2972
77	2010-09-23	20729852	Abnet CC	2010-08-22	Nat Genet	www.ncbi.nlm.nih.gov/pubmed/20729852	A shared susceptibility locus in PLCE1 at 10q23 for gastric adenocarcinoma and esophageal squamous cell carcinoma.	Esophageal cancer and gastric cancer		5623
78	2013-09-20	23644492	Wu C	2013-05-05	Nat Genet	www.ncbi.nlm.nih.gov/pubmed/23644492	Genome-wide association study identifies common variants in SLC39A6 associated with length of survival in esophageal squamous-cell carcinoma.	Esophageal squamous cell cancer (length of survival)		1331
79	2014-11-08	24737748	Whiffin N	2014-04-15	Hum Mol Genet	www.ncbi.nlm.nih.gov/pubmed/24737748	Identification of susceptibility loci for colorectal cancer in a genome-wide meta-analysis.	Colorectal cancer	13443
80	2017-03-20	27393504	Zanetti KA	2016-05-13	Lung Cancer	www.ncbi.nlm.nih.gov/pubmed/27393504	Genome-wide association study confirms lung cancer susceptibility loci on chromosomes 5p15 and 15q25 in an African-American population.	Lung cancer			5339
81	2017-05-26	28120872	Li X	2017-01-25	Sci Rep	www.ncbi.nlm.nih.gov/pubmed/28120872	Genome-wide association study identifies four SNPs associated with response to platinum-based neoadjuvant chemotherapy for cervical cancer.	Response to platinum-based neoadjuvant chemotherapy in cervical cancer		226
82	2017-03-31	27749845	Lesseur C	2016-10-17	Nat Genet	www.ncbi.nlm.nih.gov/pubmed/27749845	Genome-wide association analyses identify new susceptibility loci for oral cavity and pharyngeal cancer.	Oral cavity and pharyngeal cancer	12619
83	2015-09-22	25526632	Rafiq S	2014-12-19	PLoS One	www.ncbi.nlm.nih.gov/pubmed/25526632	A genome wide meta-analysis study for identification of common variation associated with breast cancer prognosis.	Breast cancer (survival)	1341
84	2016-02-05	25867717	Song N	2015-04-13	PLoS One	www.ncbi.nlm.nih.gov/pubmed/25867717	Prediction of breast cancer survival using clinical and genetic markers by tumor subtypes.	Disease-free survival in breast cancer		1732
85	2010-12-09	21118971	Wu C	2010-11-30	Cancer Res	www.ncbi.nlm.nih.gov/pubmed/21118971	Genome-wide interrogation identifies YAP1 variants associated with survival of small-cell lung cancer patients.	Small-cell lung cancer (survival)		245
86	2012-07-19	22664479	Han JY	2012-06-05	Pharmacogenomics J	www.ncbi.nlm.nih.gov/pubmed/22664479	A genome-wide association study for irinotecan-related severe toxicities in patients with advanced non-small-cell lung cancer.	Response to irinotecan in non-small-cell lung cancer						101
87	2009-02-28	19219042	Zheng W	2009-02-15	Nat Genet	www.ncbi.nlm.nih.gov/pubmed/19219042	Genome-wide association study identifies a new breast cancer susceptibility locus at 6q25.1.	Breast cancer		3027
88	2012-11-06	22951594	Elgazzar S	2012-09-06	J Hum Genet	www.ncbi.nlm.nih.gov/pubmed/22951594	A genome-wide association study identifies a genetic variant in the SIAH2 locus associated with hormonal receptor-positive breast cancer in Japanese.	Breast cancer		2902
89	2012-10-23	22923026	Cheng I	2012-08-24	Cancer Epidemiol Biomarkers Prev	www.ncbi.nlm.nih.gov/pubmed/22923026	Evaluating genetic risk for prostate cancer among Japanese and Latinos.	Prostate cancer		2075		2100
90	2013-04-24	23354978	Rinella ES	2013-01-25	Hum Genet	www.ncbi.nlm.nih.gov/pubmed/23354978	Genetic variants associated with breast cancer risk for Ashkenazi Jewish women with strong family histories but no identifiable BRCA1/2 mutation.	Breast cancer					1001
91	2013-06-06	23468962	Song C	2013-02-28	PLoS One	www.ncbi.nlm.nih.gov/pubmed/23468962	A genome-wide scan for breast cancer risk haplotypes among African American women.	Breast cancer			5761
92	2017-07-17	28429243	Dudenkov TM	2017-04-20	Breast Cancer Res Treat	www.ncbi.nlm.nih.gov/pubmed/28429243	SLCO1B1 polymorphisms and plasma estrone conjugates in postmenopausal women with ER+Â breast cancer: genome-wide association studies of the estrone pathway.	Plasma estrone conjugates levels in resected early stage estrogen-receptor positive breast cancer	707	15	52
93	2017-11-24	29117387	Conti DV	2017-08-01	J Natl Cancer Inst	www.ncbi.nlm.nih.gov/pubmed/29117387	Two Novel Susceptibility Loci for Prostate Cancer in Men of African Ancestry.	Prostate cancer			21012
94	2012-09-20	22807686	Li S	2012-07-12	PLoS Genet	www.ncbi.nlm.nih.gov/pubmed/22807686	GWAS identifies novel susceptibility loci on 6p21.32 and 21q21.3 for hepatocellular carcinoma in chronic hepatitis B virus carriers.	Hepatocellular carcinoma		3003
95	2013-03-11	23242368	Jiang DK	2012-12-16	Nat Genet	www.ncbi.nlm.nih.gov/pubmed/23242368	Genetic variants in STAT4 and HLA-DQ genes confer risk of hepatitis B virus-related hepatocellular carcinoma.	Hepatocellular carcinoma in hepatitis B infection		2514
96	2017-06-12	28163062	Matsuura K	2017-02-02	Gastroenterology	www.ncbi.nlm.nih.gov/pubmed/28163062	Genome-Wide Association Study Identifies TLL1 Variant Associated With Development of Hepatocellular Carcinoma After Eradication of Hepatitis C Virus Infection.	Hepatocellular carcinoma in post hepatitis C eradication by interferon therapy		456
97	2018-01-09	29059430	Morton LM	2017-11-01	J Natl Cancer Inst	www.ncbi.nlm.nih.gov/pubmed/29059430	Genome-Wide Association Study to Identify Susceptibility Loci That Modify Radiation-Related Risk for Breast Cancer After Childhood Cancer.	Breast cancer in childhood cancer survivors	2981
98	2012-04-28	22452962	Kim HC	2012-03-27	Breast Cancer Res	www.ncbi.nlm.nih.gov/pubmed/22452962	A genome-wide association study identifies a breast cancer risk variant in ERBB4 at 2q34: results from the Seoul Breast Cancer Study.	Breast cancer		4325
99	2009-07-12	19578367	Shete S	2009-07-05	Nat Genet	www.ncbi.nlm.nih.gov/pubmed/19578367	Genome-wide association study identifies five susceptibility loci for glioma.	Glioma	5548
100	2009-07-12	19578366	Wrensch M	2009-07-05	Nat Genet	www.ncbi.nlm.nih.gov/pubmed/19578366	Variants in the CDKN2B and RTEL1 regions are associated with high-grade glioma susceptibility.	Glioma (high-grade)	4684
101	2009-08-21	19648920	Wu X	2009-08-02	Nat Genet	www.ncbi.nlm.nih.gov/pubmed/19648920	Genetic variation in the prostate stem cell antigen gene PSCA confers susceptibility to urinary bladder cancer.	Bladder cancer	1926
102	2011-06-01	21531791	Sanson M	2011-04-29	Hum Mol Genet	www.ncbi.nlm.nih.gov/pubmed/21531791	Chromosome 7p11.2 (EGFR) variation influences glioma risk.	Glioma	11582
103	2011-08-03	21725308	Hu Z	2011-07-03	Nat Genet	www.ncbi.nlm.nih.gov/pubmed/21725308	A genome-wide association study identifies two new lung cancer susceptibility loci at 13q12.12 and 22q12.2 in Han Chinese.	Lung cancer		5408
104	2010-03-29	20304703	Li Y	2010-03-19	Lancet Oncol	www.ncbi.nlm.nih.gov/pubmed/20304703	Genetic variants and risk of lung cancer in never smokers: a genome-wide association study.	Lung cancer	754
105	2010-06-02	20453838	Turnbull C	2010-05-09	Nat Genet	www.ncbi.nlm.nih.gov/pubmed/20453838	Genome-wide association study identifies five new breast cancer susceptibility loci.	Breast cancer	8556
106	2014-02-10	21964575	Rafnar T	2011-10-02	Nat Genet	www.ncbi.nlm.nih.gov/pubmed/21964575	Mutations in BRIP1 confer high risk of ovarian cancer.	Ovarian cancer	42247
107	2014-12-11	24908248	Walsh KM	2014-06-08	Nat Genet	www.ncbi.nlm.nih.gov/pubmed/24908248	Variants near TERT and TERC influencing telomere length are associated with high-grade glioma risk.	Glioma (high-grade)	7608
108	2017-10-03	28806749	Leo PJ	2017-08-14	PLoS Genet	www.ncbi.nlm.nih.gov/pubmed/28806749	Defining the genetic susceptibility to cervical neoplasia-A genome-wide association study.	Cervical cancer	9347
109	2016-10-12	26424050	Kinnersley B	2015-10-01	Nat Commun	www.ncbi.nlm.nih.gov/pubmed/26424050	Genome-wide association study identifies multiple susceptibility loci for glioma.	Glioma	11582
110	2010-12-09	21079520	Sato Y	2010-11-12	J Thorac Oncol	www.ncbi.nlm.nih.gov/pubmed/21079520	Genome-wide association study on overall survival of advanced non-small cell lung cancer patients treated with carboplatin and paclitaxel.	Non-small cell lung cancer (survival)		105
111	2013-01-25	23144319	Lee Y	2012-11-08	Carcinogenesis	www.ncbi.nlm.nih.gov/pubmed/23144319	Prognostic implications of genetic variants in advanced non-small cell lung cancer: a genome-wide association study.	Non-small cell lung cancer		348
112	2013-11-09	23666240	Ruark E	2013-05-12	Nat Genet	www.ncbi.nlm.nih.gov/pubmed/23666240	Identification of nine new susceptibility loci for testicular cancer, including variants near DAZL and PRDM14.	Testicular germ cell tumor	5932
113	2017-06-20	28274756	Mhatre S	2017-03-03	Lancet Oncol	www.ncbi.nlm.nih.gov/pubmed/28274756	Common genetic variation and risk of gallbladder cancer in India: a case-control genome-wide association study.	Gallbladder cancer		2751
114	2010-10-12	20852632	Goode EL	2010-09-19	Nat Genet	www.ncbi.nlm.nih.gov/pubmed/20852632	A genome-wide association study identifies susceptibility loci for ovarian cancer at 2q31 and 8q24.	Ovarian cancer	4122
115	2013-09-18	23555189	Chen Z	2013-04-01	Neoplasia	www.ncbi.nlm.nih.gov/pubmed/23555189	Genome-wide association study identifies genetic determinants of urine PCA3 levels in men.	PCA3 expression level	1371
116	2014-03-26	24025145	Chung S	2013-09-11	Breast Cancer Res	www.ncbi.nlm.nih.gov/pubmed/24025145	A genome-wide association study of chemotherapy-induced alopecia in breast cancer patients.	Adverse response to chemotherapy in breast cancer (alopecia)		1183
117	2014-11-29	24836286	Zhang B	2014-05-18	Nat Genet	www.ncbi.nlm.nih.gov/pubmed/24836286	Large-scale genetic study in East Asians identifies six new loci associated with colorectal cancer risk.	Colorectal cancer		8270
118	2017-07-13	28471803	Choe EK	2017-05-03	Eur J Cancer Prev	www.ncbi.nlm.nih.gov/pubmed/28471803	Search for genetic factor association with cancer-free prostate-specific antigen level elevation on the basis of a genome-wide association study in the Korean population.	Elevated serum prostate-specific antigen levels in healthy men		2841
119	2016-10-12	26546620	Xu CF	2015-11-06	Clin Cancer Res	www.ncbi.nlm.nih.gov/pubmed/26546620	HLA-B*57:01 Confers Susceptibility to Pazopanib-Associated Liver Injury in Patients with Cancer.	Response to Pazopanib in cancer (hepatotoxicity)	844	325				19
120	2016-02-05	25855579	Mancikova V	2015-04-22	Int J Cancer	www.ncbi.nlm.nih.gov/pubmed/25855579	Thyroid cancer GWAS identifies 10q26.12 and 6q14.1 as novel susceptibility loci and reveals genetic heterogeneity among populations.	Thyroid cancer	900
121	2008-06-16	17401363	Yeager M	2007-04-01	Nat Genet	www.ncbi.nlm.nih.gov/pubmed/17401363	Genome-wide association study of prostate cancer identifies a second risk locus at 8q24.	Prostate cancer	2329
122	2014-11-06	24737549	Yoon KA	2014-04-15	Clin Cancer Res	www.ncbi.nlm.nih.gov/pubmed/24737549	Genetic variations associated with postoperative recurrence in stage I non-small cell lung cancer.	Non-small cell lung cancer (recurrence rate)		250
123	2017-02-02	27515689	Kerns SL	2016-07-20	EBioMedicine	www.ncbi.nlm.nih.gov/pubmed/27515689	Meta-analysis of Genome Wide Association Studies Identifies Genetic Markers of Late Toxicity Following Radiotherapy for Prostate Cancer.	Response to radiotherapy in prostate cancer (toxicity, urinary frequency)	1409
124	2016-10-12	26586795	Phipps AI	2015-11-19	Carcinogenesis	www.ncbi.nlm.nih.gov/pubmed/26586795	Common genetic variation and survival after colorectal cancer diagnosis: a genome-wide analysis.	Survival in colorectal cancer (distant metastatic)	462
125	2016-02-12	25956309	Palomba G	2015-05-10	BMC Cancer	www.ncbi.nlm.nih.gov/pubmed/25956309	Genome-wide association study of susceptibility loci for breast cancer in Sardinian population.	Breast cancer					3025
126	2010-10-15	20872241	Li J	2010-09-26	Breast Cancer Res Treat	www.ncbi.nlm.nih.gov/pubmed/20872241	A combined analysis of genome-wide association studies in breast cancer.	Breast cancer	8428
127	2010-12-09	20972440	Houlston RS	2010-10-24	Nat Genet	www.ncbi.nlm.nih.gov/pubmed/20972440	Meta-analysis of three genome-wide association studies identifies susceptibility loci for colorectal cancer at 1q41, 3q26.2, 12q13.13 and 20q13.33.	Colorectal cancer	7962
128	2015-04-19	21263130	Fletcher O	2011-01-24	J Natl Cancer Inst	www.ncbi.nlm.nih.gov/pubmed/21263130	Novel breast cancer susceptibility locus at 9q31.2: results of a genome-wide association study.	Breast cancer	6346
129	2008-06-16	18264097	Eeles RA	2008-02-10	Nat Genet	www.ncbi.nlm.nih.gov/pubmed/18264097	Multiple newly identified loci associated with prostate cancer susceptibility.	Prostate cancer	3748
130	2008-06-16	17618283	Zanke BW	2007-07-08	Nat Genet	www.ncbi.nlm.nih.gov/pubmed/17618283	Genome-wide association scan identifies a colorectal cancer susceptibility locus on chromosome 8q24.	Colorectal cancer						2593
131	2012-12-11	22960999	Wu C	2012-09-09	Nat Genet	www.ncbi.nlm.nih.gov/pubmed/22960999	Genome-wide association analyses of esophageal squamous cell carcinoma in Chinese identify multiple susceptibility loci and gene-environment interactions.	Esophageal cancer (alcohol interaction)		4075
132	2014-11-07	24743840	Figueiredo JC	2014-04-17	PLoS Genet	www.ncbi.nlm.nih.gov/pubmed/24743840	Genome-wide diet-gene interaction analyses for risk of colorectal cancer.	Colorectal cancer (diet interaction)	18404
133	2013-04-05	23300701	Jiao S	2012-12-26	PLoS One	www.ncbi.nlm.nih.gov/pubmed/23300701	Genome-wide search for gene-gene interactions in colorectal cancer.	Colorectal cancer (SNP x SNP interaction)	18938
134	2017-02-03	27262462	Teerlink CC	2016-06-04	Hum Genet	www.ncbi.nlm.nih.gov/pubmed/27262462	Genome-wide association of familial prostate cancer cases identifies evidence for a rare segregating haplotype at 8q24.21.	Prostate cancer	3893
135	2017-04-01	27723779	Gong J	2016-10-10	PLoS Genet	www.ncbi.nlm.nih.gov/pubmed/27723779	Genome-Wide Interaction Analyses between Genetic Variants and Alcohol Consumption and Smoking for Risk of Colorectal Cancer.	Colorectal cancer (alcohol consumption interaction)	16823
136	2017-03-24	27758888	Ingle JN	2016-10-10	Cancer Res	www.ncbi.nlm.nih.gov/pubmed/27758888	Genetic Polymorphisms in the Long Noncoding RNA MIR2052HG Offer a Pharmacogenomic Basis for the Response of Breast Cancer Patients to Aromatase Inhibitor Therapy.	Breast cancer-free interval (treatment with aromatase inhibitor)	4459	59	140
137	2017-08-17	28649644	Pivot X	2017-02-23	NPJ Breast Cancer	www.ncbi.nlm.nih.gov/pubmed/28649644	Constitutional variants are not associated with HER2-positive breast cancer: results from the SIGNAL/PHARE clinical cohort.	HER2 status in breast cancer	8703
138	2012-11-22	22899653	Timofeeva MN	2012-08-16	Hum Mol Genet	www.ncbi.nlm.nih.gov/pubmed/22899653	Influence of common genetic variation on lung cancer risk: meta-analysis of 14 900 cases and 29 485 controls.	Lung cancer	44385
139	2013-02-19	23266556	Peters U	2012-12-21	Gastroenterology	www.ncbi.nlm.nih.gov/pubmed/23266556	Identification of Genetic Susceptibility Loci for Colorectal Tumors in a Genome-Wide Meta-analysis.	Colorectal cancer	27809
140	2010-10-07	20852633	Bolton KL	2010-09-19	Nat Genet	www.ncbi.nlm.nih.gov/pubmed/20852633	Common variants at 19p13 are associated with susceptibility to ovarian cancer.	Ovarian cancer	4121
141	2013-11-03	20350937	Takahashi M	2010-03-29	Hum Mol Genet	www.ncbi.nlm.nih.gov/pubmed/20350937	The FOXE1 locus is a major genetic determinant for radiation-related thyroid carcinoma in Chernobyl.	Thyroid cancer (Papillary, radiation-related)	1021
142	2009-06-14	19483682	Kanetsky PA	2009-05-31	Nat Genet	www.ncbi.nlm.nih.gov/pubmed/19483682	Common variation in KITLG and at 5q31.3 predisposes to testicular germ cell cancer.	Testicular cancer	1196
143	2009-06-14	19483681	Rapley EA	2009-05-31	Nat Genet	www.ncbi.nlm.nih.gov/pubmed/19483681	A genome-wide association study of testicular germ cell tumor.	Testicular germ cell tumor						2165
144	2008-06-16	18326623	Gold B	2008-03-11	Proc Natl Acad Sci U S A	www.ncbi.nlm.nih.gov/pubmed/18326623	Genome-wide association study provides evidence for a breast cancer risk locus at 6q22.33.	Breast cancer					548
145	2008-06-16	17529973	Hunter DJ	2007-05-27	Nat Genet	www.ncbi.nlm.nih.gov/pubmed/17529973	A genome-wide association study identifies alleles in FGFR2 associated with risk of sporadic postmenopausal breast cancer.	Breast cancer	2287
146	2015-05-16	25327703	Fejerman L	2014-10-20	Nat Commun	www.ncbi.nlm.nih.gov/pubmed/25327703	Genome-wide association study of breast cancer in Latinas identifies novel protective variants on 6q25.	Breast cancer				4710
147	2015-04-23	25117820	Schneider BP	2014-08-12	Br J Cancer	www.ncbi.nlm.nih.gov/pubmed/25117820	Genetic variant predicts bevacizumab-induced hypertension in ECOG-5103 and ECOG-2100.	Response to chemotherapy in breast cancer (hypertension) (bevacizumab)	642
148	2017-01-10	27354352	Han MR	2016-06-27	Hum Mol Genet	www.ncbi.nlm.nih.gov/pubmed/27354352	Genome-wide association study in East Asians identifies two novel breast cancer susceptibility loci.	Breast cancer		13905
149	2017-06-02	28081215	Pardo LM	2017-01-12	PLoS One	www.ncbi.nlm.nih.gov/pubmed/28081215	Genome-Wide Association Studies of Multiple Keratinocyte Cancers.	Multiple keratinocyte cancers	5063
150	2016-07-15	26034056	Hoffmann TJ	2015-06-01	Cancer Discov	www.ncbi.nlm.nih.gov/pubmed/26034056	A large multiethnic genome-wide association study of prostate cancer identifies novel risk variants and substantial ethnic differences.	Prostate cancer	37272	3226	2251	3629
151	2008-12-01	19011631	Houlston RS	2008-11-16	Nat Genet	www.ncbi.nlm.nih.gov/pubmed/19011631	Meta-analysis of genome-wide association data identifies four new susceptibility loci for colorectal cancer.	Colorectal cancer	3831
152	2012-07-17	22634755	Dunlop MG	2012-05-27	Nat Genet	www.ncbi.nlm.nih.gov/pubmed/22634755	Common variation near CDKN1A, POLD3 and SHROOM2 influences colorectal cancer risk.	Colorectal cancer	17780
153	2009-09-04	19648918	Amundadottir L	2009-08-02	Nat Genet	www.ncbi.nlm.nih.gov/pubmed/19648918	Genome-wide association study identifies variants in the ABO locus associated with susceptibility to pancreatic cancer.	Pancreatic cancer	3576
154	2010-02-28	20101243	Petersen GM	2010-01-24	Nat Genet	www.ncbi.nlm.nih.gov/pubmed/20101243	A genome-wide association study identifies pancreatic cancer susceptibility loci on chromosomes 13q22.1, 1q32.1 and 5p15.33.	Pancreatic cancer					7785
155	2014-04-02	24080446	Rudolph A	2013-11-04	Endocr Relat Cancer	www.ncbi.nlm.nih.gov/pubmed/24080446	Genetic modifiers of menopausal hormone replacement therapy and breast cancer risk: a genome-wide interaction study.	Breast cancer (menopausal hormone therapy interaction)	2920
156	2016-06-21	26098869	Childs EJ	2015-06-22	Nat Genet	www.ncbi.nlm.nih.gov/pubmed/26098869	Common variation at 2p13.3, 3q29, 7p13 and 17q25.1 associated with susceptibility to pancreatic cancer.	Pancreatic cancer						15002
157	2011-09-27	21866343	Ahn MJ	2011-08-25	Hum Genet	www.ncbi.nlm.nih.gov/pubmed/21866343	The 18p11.22 locus is associated with never smoker non-small cell lung cancer susceptibility in Korean populations.	Non-small cell lung cancer		942
158	2010-10-15	20876614	Yoon KA	2010-09-28	Hum Mol Genet	www.ncbi.nlm.nih.gov/pubmed/20876614	A genome-wide association study reveals susceptibility variants for non-small cell lung cancer in the Korean population.	Non-small cell lung cancer		2162
159	2009-02-28	19198613	Gudmundsson J	2009-02-06	Nat Genet	www.ncbi.nlm.nih.gov/pubmed/19198613	Common variants on 9q22.33 and 14q13.3 predispose to thyroid cancer in European populations.	Thyroid cancer	37388
160	2015-04-16	25134534	Chen K	2014-08-19	Nat Commun	www.ncbi.nlm.nih.gov/pubmed/25134534	Genome-wide association study identifies new susceptibility loci for epithelial ovarian cancer in Han Chinese women.	Epithelial ovarian cancer		2216
161	2015-04-17	25145502	Tang S	2014-08-22	Ann Surg Oncol	www.ncbi.nlm.nih.gov/pubmed/25145502	Genome-wide association study of survival in early-stage non-small cell lung cancer.	Non-small cell lung cancer (survival)		354
162	2013-07-01	23478653	Han JY	2013-03-12	Pharmacogenomics J	www.ncbi.nlm.nih.gov/pubmed/23478653	A genome-wide association study of survival in small-cell lung cancer patients treated with irinotecan plus cisplatin chemotherapy.	Response to irinotecan and platinum-based chemotherapy in non-small-cell lung cancer						139
163	2014-02-25	23894154	Kohler A	2013-07-26	J Clin Endocrinol Metab	www.ncbi.nlm.nih.gov/pubmed/23894154	Genome-wide association study on differentiated thyroid cancer.	Thyroid cancer	1187
164	2014-12-17	24974847	Fachal L	2014-06-29	Nat Genet	www.ncbi.nlm.nih.gov/pubmed/24974847	A three-stage genome-wide association study identifies a susceptibility locus for late radiotherapy toxicity at 2q24.1.	Response to radiotherapy in prostate cancer (toxicity)	652
165	2018-03-05	29367611	Gao B	2018-01-24	Sci Rep	www.ncbi.nlm.nih.gov/pubmed/29367611	Genome-wide association study of paclitaxel and carboplatin disposition in women with epithelial ovarian cancer.	Carboplatin disposition in epthelial ovarian cancer	42	14
166	2009-09-04	19648919	Song H	2009-08-02	Nat Genet	www.ncbi.nlm.nih.gov/pubmed/19648919	A genome-wide association study identifies a new ovarian cancer susceptibility locus on 9p22.2.	Ovarian cancer	4170
167	2011-09-17	21824976	Garcia-Closas M	2011-08-08	Hum Mol Genet	www.ncbi.nlm.nih.gov/pubmed/21824976	A genome-wide association study of bladder cancer identifies a new susceptibility locus within SLC14A1, a urea transporter gene on chromosome 18q12.3.	Bladder cancer	10577
168	2008-06-16	18385738	Hung RJ	2008-04-03	Nature	www.ncbi.nlm.nih.gov/pubmed/18385738	A susceptibility locus for lung cancer maps to nicotinic acetylcholine receptor subunit genes on 15q25.	Lung cancer	4448
169	2008-09-25	18794855	Kiemeney LA	2008-09-14	Nat Genet	www.ncbi.nlm.nih.gov/pubmed/18794855	Sequence variant on 8q24 confers susceptibility to urinary bladder cancer.	Urinary bladder cancer	36139
170	2008-12-09	18978790	McKay JD	2008-11-02	Nat Genet	www.ncbi.nlm.nih.gov/pubmed/18978790	Lung cancer susceptibility locus at 5p15.33.	Lung cancer	6717
171	2012-10-09	22886559	Rajaraman P	2012-08-11	Hum Genet	www.ncbi.nlm.nih.gov/pubmed/22886559	Genome-wide association study of glioma and meta-analysis.	Glioma	6811
172	2010-04-14	20348956	Kiemeney LA	2010-03-28	Nat Genet	www.ncbi.nlm.nih.gov/pubmed/20348956	A sequence variant at 4p16.3 confers susceptibility to urinary bladder cancer.	Urinary bladder cancer	41199
173	2013-02-13	23180869	Wu C	2012-11-24	Gut	www.ncbi.nlm.nih.gov/pubmed/23180869	Genome-wide association study of survival in patients with pancreatic adenocarcinoma.	Pancreatic cancer	642
174	2014-11-27	24861552	Rafnar T	2014-05-26	Hum Mol Genet	www.ncbi.nlm.nih.gov/pubmed/24861552	Genome-wide association study yields variants at 20p12.2 that associate with urinary bladder cancer.	Urinary bladder cancer	91850
175	2014-11-02	24662972	Figueroa JD	2014-03-24	Carcinogenesis	www.ncbi.nlm.nih.gov/pubmed/24662972	Genome-wide interaction study of smoking and bladder cancer risk.	Bladder cancer (smoking interaction)	7413
176	2017-10-20	28960316	Tanskanen T	2017-09-28	Int J Cancer	www.ncbi.nlm.nih.gov/pubmed/28960316	Genome-wide association study and meta-analysis in Northern European populations replicate multiple colorectal cancer risk loci.	Colorectal cancer	15783
177	2016-11-30	26766742	Garcia-Albeniz X	2016-01-14	Br J Cancer	www.ncbi.nlm.nih.gov/pubmed/26766742	CYP24A1 variant modifies the association between use of oestrogen plus progestogen therapy and colorectal cancer risk.	Colorectal cancer (oestrogen-progestogen hormone therapy interaction)	1283
178	2016-08-22	26307654	Szulkin R	2015-08-25	Cancer Epidemiol Biomarkers Prev	www.ncbi.nlm.nih.gov/pubmed/26307654	Genome-wide association study of prostate cancer-specific survival.	Prostate cancer (survival)						7322
179	2017-07-13	28346443	Melin BS	2017-03-27	Nat Genet	www.ncbi.nlm.nih.gov/pubmed/28346443	Genome-wide association study of glioma subtypes identifies specific differences in genetic susceptibility to glioblastoma and non-glioblastoma tumors.	Glioma	30659
180	2013-09-16	23535732	Eeles RA	2013-04-01	Nat Genet	www.ncbi.nlm.nih.gov/pubmed/23535732	Identification of 23 new prostate cancer susceptibility loci using the iCOGS custom genotyping array.	Prostate cancer	22548
181	2016-07-27	26237429	Aminkeng F	2015-08-03	Nat Genet	www.ncbi.nlm.nih.gov/pubmed/26237429	A coding variant in RARG confers susceptibility to anthracycline-induced cardiotoxicity in childhood cancer.	Anthracycline-induced cardiotoxicity in childhood cancer	280
182	2008-06-16	18264096	Thomas G	2008-02-10	Nat Genet	www.ncbi.nlm.nih.gov/pubmed/18264096	Multiple loci identified in a genome-wide association study of prostate cancer.	Prostate cancer	2329
183	2008-06-16	17401366	Gudmundsson J	2007-04-01	Nat Genet	www.ncbi.nlm.nih.gov/pubmed/17401366	Genome-wide association study identifies a second prostate cancer susceptibility variant at 8q24.	Prostate cancer	4517
184	2009-10-05	19767754	Gudmundsson J	2009-09-20	Nat Genet	www.ncbi.nlm.nih.gov/pubmed/19767754	Genome-wide association and replication studies identify four variants associated with prostate cancer susceptibility.	Prostate cancer	37350
185	2011-05-11	21483023	Wu X	2011-04-11	J Natl Cancer Inst	www.ncbi.nlm.nih.gov/pubmed/21483023	Genome-wide association study of survival in non-small cell lung cancer patients receiving platinum-based chemotherapy.	Response to platinum-based chemotherapy in non-small-cell lung cancer	327
186	2012-10-23	22872573	Hu L	2012-08-07	Clin Cancer Res	www.ncbi.nlm.nih.gov/pubmed/22872573	Genome-wide association study of prognosis in advanced non-small cell lung cancer patients receiving platinum-based chemotherapy.	Response to platinum-based chemotherapy in non-small-cell lung cancer		528
187	2015-05-15	23104005	Gudmundsson J	2012-10-28	Nat Genet	www.ncbi.nlm.nih.gov/pubmed/23104005	A study based on whole-genome sequencing yields a rare variant at 8q24 associated with prostate cancer.	Prostate cancer	59585
188	2017-01-16	27173062	Azad AK	2016-05-09	Cancer Epidemiol	www.ncbi.nlm.nih.gov/pubmed/27173062	A genome-wide association study of non-HPV-related head and neck squamous cell carcinoma identifies prognostic genetic sequence variants in the MAP-kinase and hormone pathways.	Survival in head and neck cancer	489				26
189	2017-02-24	27143689	Hertz DL	2016-05-03	Clin Cancer Res	www.ncbi.nlm.nih.gov/pubmed/27143689	Pharmacogenetic Discovery in CALGB (Alliance) 90401 and Mechanistic Validation of a VAC14 Polymorphism that Increases Risk of Docetaxel-Induced Neuropathy.	Docetaxel-induced peripheral neuropathy in metastatic castrate-resistant prostate cancer	623
190	2017-03-20	28171663	Huo D	2016-09-04	Hum Mol Genet	www.ncbi.nlm.nih.gov/pubmed/28171663	Genome-wide association studies in women of African ancestry identified 3q26.21 as a novel susceptibility locus for oestrogen receptor negative breast cancer.	Breast cancer (estrogen-receptor negative)			6165
191	2015-07-10	25434496	Kim S	2014-11-27	Gene	www.ncbi.nlm.nih.gov/pubmed/25434496	Genetic variants at 1q32.1, 10q11.2 and 19q13.41 are associated with prostate-specific antigen for prostate cancer screening in two Korean population-based cohort studies.	Prostate-specific antigen levels		554
192	2016-01-27	25781442	Nan H	2015-03-17	JAMA	www.ncbi.nlm.nih.gov/pubmed/25781442	Association of aspirin and NSAID use with risk of colorectal cancer according to genetic variants.	Colorectal cancer (aspirin and/or NSAID use interaction)	17187
193	2011-09-30	21908515	Cai Q	2011-09-09	Hum Mol Genet	www.ncbi.nlm.nih.gov/pubmed/21908515	Genome-wide association study identifies breast cancer risk variant at 10q21.2: results from the Asia Breast Cancer Consortium.	Breast cancer		4128
194	2008-06-16	18372901	Tenesa A	2008-03-30	Nat Genet	www.ncbi.nlm.nih.gov/pubmed/18372901	Genome-wide association scan identifies a colorectal cancer susceptibility locus on 11q23 and replicates risk loci at 8q24 and 18q21.	Colorectal cancer	1983
195	2008-06-16	18372905	Tomlinson IP	2008-03-30	Nat Genet	www.ncbi.nlm.nih.gov/pubmed/18372905	A genome-wide association study identifies colorectal cancer susceptibility loci on chromosomes 10p14 and 8q23.3.	Colorectal cancer	1849
196	2011-04-29	21460395	Gu J	2011-04-02	Cancer Prev Res (Phila)	www.ncbi.nlm.nih.gov/pubmed/21460395	A genome-wide association study identifies a locus on chromosome 14q21 as a predictor of leukocyte telomere length and as a marker of susceptibility for bladder cancer.	Telomere length						459
197	2011-08-15	21761138	Peters U	2011-07-15	Hum Genet	www.ncbi.nlm.nih.gov/pubmed/21761138	Meta-analysis of new genome-wide association studies of colorectal cancer risk.	Colorectal cancer	6322
198	2010-07-12	20585626	Long J	2010-06-24	PLoS Genet	www.ncbi.nlm.nih.gov/pubmed/20585626	Identification of a functional genetic variant at 16q12.1 for breast cancer risk: results from the Asia Breast Cancer Consortium.	Breast cancer		4157
199	2017-06-01	28177523	Lin Y	2017-02-22	Int J Cancer	www.ncbi.nlm.nih.gov/pubmed/28177523	Association between genetic variation within vitamin D receptor-DNA binding sites and risk of basal cell carcinoma.	Basal cell carcinoma	304241
200	2011-10-01	21896673	Chen D	2011-09-10	Hum Mol Genet	www.ncbi.nlm.nih.gov/pubmed/21896673	Genome-wide association study of HPV seropositivity.	HPV seropositivity	4811
201	2011-12-02	22037551	Shi Y	2011-10-30	Nat Genet	www.ncbi.nlm.nih.gov/pubmed/22037551	A genome-wide association study identifies new susceptibility loci for non-cardia gastric cancer at 3q13.31 and 5p13.1.	Gastric cancer		3279
202	2016-12-07	26908436	Siiskonen SJ	2016-02-12	Cancer Epidemiol Biomarkers Prev	www.ncbi.nlm.nih.gov/pubmed/26908436	A Genome-Wide Association Study of Cutaneous Squamous Cell Carcinoma among European Descendants.	Squamous cell carcinoma	13550
203	2016-07-14	26098866	Helgason H	2015-06-22	Nat Genet	www.ncbi.nlm.nih.gov/pubmed/26098866	Loss-of-function variants in ATM confer risk of gastric cancer.	Gastric cancer	208152
204	2017-07-18	28240269	Suhre K	2017-02-27	Nat Commun	www.ncbi.nlm.nih.gov/pubmed/28240269	Connecting genetic risk to disease end points through the human blood plasma proteome.	Blood protein levels	997
205	2016-03-24	25987243	Parham LR	2015-05-19	Pharmacogenomics J	www.ncbi.nlm.nih.gov/pubmed/25987243	Comprehensive genome-wide evaluation of lapatinib-induced liver injury yields a single genetic signal centered on known risk allele HLA-DRB1*07:01.	Lapatinib-induced hepatotoxicity	775	236				247
206	2011-05-27	21551455	Kanetsky PA	2011-05-06	Hum Mol Genet	www.ncbi.nlm.nih.gov/pubmed/21551455	A second independent locus within DMRT1 is associated with testicular germ cell tumor susceptibility.	Testicular cancer	1268
207	2014-10-17	24493630	Ahsan H	2014-02-03	Cancer Epidemiol Biomarkers Prev	www.ncbi.nlm.nih.gov/pubmed/24493630	A genome-wide association study of early-onset breast cancer identifies PFKM as a novel breast cancer gene and supports a common genetic spectrum for breast cancer at any age.	Breast cancer (early onset)	6225
208	2016-01-30	25823687	Cao S	2015-03-31	Pharmacogenomics J	www.ncbi.nlm.nih.gov/pubmed/25823687	Genome-wide association study of myelosuppression in non-small-cell lung cancer patients with platinum-based chemotherapy.	Platinum-induced myelosuppression in non-small cell lung cancer		328
209	2012-02-09	22267200	Gudmundsson J	2012-01-22	Nat Genet	www.ncbi.nlm.nih.gov/pubmed/22267200	Discovery of common variants associated with low TSH levels and thyroid cancer risk.	Thyroid cancer	27758
210	2013-04-11	23300138	He M	2013-01-07	Gut	www.ncbi.nlm.nih.gov/pubmed/23300138	A genome wide association study of genetic loci that influence tumour biomarkers cancer antigen 19-9, carcinoembryonic antigen and Î± fetoprotein and their associations with cancer risk.	Tumor biomarkers		3451
211	2017-06-06	28195142	Gudmundsson J	2017-02-14	Nat Commun	www.ncbi.nlm.nih.gov/pubmed/28195142	A genome-wide association study yields five novel thyroid cancer risk loci.	Thyroid cancer	290551
212	2012-12-02	23001122	Orr N	2012-09-23	Nat Genet	www.ncbi.nlm.nih.gov/pubmed/23001122	Genome-wide association study identifies a common variant in RAD51B associated with male breast cancer risk.	Breast cancer (male)	3618
213	2008-06-16	17529974	Stacey SN	2007-05-27	Nat Genet	www.ncbi.nlm.nih.gov/pubmed/17529974	Common variants on chromosomes 2q35 and 16q12 confer susceptibility to estrogen receptor-positive breast cancer.	Breast cancer	13145
214	2012-03-17	22383897	Long J	2012-02-23	PLoS Genet	www.ncbi.nlm.nih.gov/pubmed/22383897	Genome-wide association study in east Asians identifies novel susceptibility loci for breast cancer.	Breast cancer		5242
215	2009-04-03	19330030	Thomas G	2009-03-29	Nat Genet	www.ncbi.nlm.nih.gov/pubmed/19330030	A multistage genome-wide association study in breast cancer identifies two new risk alleles at 1p11.2 and 14q24.1 (RAD51L1).	Breast cancer	2287
216	2012-10-13	22923054	Chen F	2012-08-25	Hum Genet	www.ncbi.nlm.nih.gov/pubmed/22923054	A genome-wide association study of breast cancer in women of African ancestry.	Breast cancer			5761
217	2015-04-01	25038754	Cai Q	2014-07-20	Nat Genet	www.ncbi.nlm.nih.gov/pubmed/25038754	Genome-wide association analysis in East Asians identifies breast cancer susceptibility loci at 1q32.1, 5q14.3 and 15q26.1.	Breast cancer		9450
218	2016-12-09	27008869	Chen MM	2016-03-23	Hum Mol Genet	www.ncbi.nlm.nih.gov/pubmed/27008869	GWAS meta-analysis of 16 852 women identifies new susceptibility locus for endometrial cancer.	Endometrial cancer	16852
219	2015-01-21	24880342	Wang Y	2014-06-01	Nat Genet	www.ncbi.nlm.nih.gov/pubmed/24880342	Rare variants of large effect in BRCA2 and CHEK2 affect risk of lung cancer.	Lung cancer	27209
220	2015-07-08	25086665	Wolpin BM	2014-08-03	Nat Genet	www.ncbi.nlm.nih.gov/pubmed/25086665	Genome-wide association study identifies multiple susceptibility loci for pancreatic cancer.	Pancreatic cancer	6785
221	2013-12-12	23817570	Shi Y	2013-06-30	Nat Genet	www.ncbi.nlm.nih.gov/pubmed/23817570	A genome-wide association study identifies two new cervical cancer susceptibility loci at 4q12 and 17q12.	Cervical cancer		4392
222	2018-04-06	29422604	Klein AP	2018-02-08	Nat Commun	www.ncbi.nlm.nih.gov/pubmed/29422604	Genome-wide meta-analysis identifies five new susceptibility loci for pancreatic cancer.	Pancreatic cancer	21536
223	2017-03-16	27579533	Zhang M	2016-08-01	Oncotarget	www.ncbi.nlm.nih.gov/pubmed/27579533	Three new pancreatic cancer susceptibility signals identified on chromosomes 1q32.1, 5p15.33 and 8q24.21.	Pancreatic cancer	13952
224	2013-07-12	23535730	Pharoah PD	2013-04-01	Nat Genet	www.ncbi.nlm.nih.gov/pubmed/23535730	GWAS meta-analysis and replication identifies three new susceptibility loci for ovarian cancer.	Ovarian cancer	8165
225	2008-06-16	18264098	Gudmundsson J	2008-02-10	Nat Genet	www.ncbi.nlm.nih.gov/pubmed/18264098	Common sequence variants on 2p15 and Xp11.22 confer susceptibility to prostate cancer.	Prostate cancer	23226
226	2008-06-16	17603485	Gudmundsson J	2007-07-01	Nat Genet	www.ncbi.nlm.nih.gov/pubmed/17603485	Two variants on chromosome 17 confer prostate cancer risk, and the one in TCF2 protects against type 2 diabetes.	Prostate cancer	12791
227	2011-05-24	21499250	Spurdle AB	2011-04-17	Nat Genet	www.ncbi.nlm.nih.gov/pubmed/21499250	Genome-wide association study identifies a common variant associated with risk of endometrial cancer.	Endometrial cancer	6455
228	2011-06-03	21602798	Haiman CA	2011-05-22	Nat Genet	www.ncbi.nlm.nih.gov/pubmed/21602798	Genome-wide association study of prostate cancer in men of African ancestry identifies a susceptibility locus at 17q21.	Prostate cancer			6715
229	2011-07-30	21743057	Schumacher FR	2011-07-08	Hum Mol Genet	www.ncbi.nlm.nih.gov/pubmed/21743057	Genome-wide association study identifies new prostate cancer susceptibility loci.	Prostate cancer	7240
230	2012-12-11	23023329	Xu J	2012-09-30	Nat Genet	www.ncbi.nlm.nih.gov/pubmed/23023329	Genome-wide association study in Chinese men identifies two new prostate cancer risk loci at 9q31.2 and 19q13.4.	Prostate cancer		2425
231	2012-05-16	22472174	Xiao Y	2012-04-03	Clin Cancer Res	www.ncbi.nlm.nih.gov/pubmed/22472174	SSBP2 variants are associated with survival in glioblastoma patients.	Glioblastoma	315
232	2015-05-07	25217961	Al Olama AA	2014-09-14	Nat Genet	www.ncbi.nlm.nih.gov/pubmed/25217961	A meta-analysis of 87,040 individuals identifies 23 new susceptibility loci for prostate cancer.	Prostate cancer	67543	6954	10463	2080
233	2017-05-25	28139693	Hoffmann TJ	2017-01-31	Nat Commun	www.ncbi.nlm.nih.gov/pubmed/28139693	Genome-wide association study of prostate-specific antigen levels identifies novel loci independent of prostate cancer.	Prostate-specific antigen levels (conditioned on lead SNPs)	28503
234	2016-11-17	26829030	Asgari MM	2016-01-29	J Invest Dermatol	www.ncbi.nlm.nih.gov/pubmed/26829030	Identification of Susceptibility Loci for Cutaneous Squamous Cell Carcinoma.	Squamous cell carcinoma	61457
235	2016-11-16	26732429	Wang Z	2016-01-04	Hum Mol Genet	www.ncbi.nlm.nih.gov/pubmed/26732429	Meta-analysis of genome-wide association studies identifies multiple lung cancer susceptibility loci in never-smoking Asian women.	Lung cancer		13154
236	2015-11-12	25826619	Henrion MY	2015-03-31	PLoS One	www.ncbi.nlm.nih.gov/pubmed/25826619	Common variation at 1q24.1 (ALDH9A1) is a potential risk factor for renal cancer.	Renal cell carcinoma	10781
237	2010-12-08	20972438	Rothman N	2010-10-24	Nat Genet	www.ncbi.nlm.nih.gov/pubmed/20972438	A multi-stage genome-wide association study of bladder cancer identifies multiple susceptibility loci.	Bladder cancer	8652
238	2011-08-05	21750109	Rafnar T	2011-07-12	Hum Mol Genet	www.ncbi.nlm.nih.gov/pubmed/21750109	European genome-wide association study identifies SLC14A1 as a new urinary bladder cancer susceptibility gene.	Bladder cancer	43837
239	2013-02-01	23143601	Lan Q	2012-11-11	Nat Genet	www.ncbi.nlm.nih.gov/pubmed/23143601	Genome-wide association analysis identifies new lung cancer susceptibility loci in never-smoking women in Asia.	Lung cancer		10054
240	2013-02-06	23184150	Henrion M	2012-11-25	Hum Mol Genet	www.ncbi.nlm.nih.gov/pubmed/23184150	Common variation at 2q22.3 (ZEB2) influences the risk of renal cancer.	Renal cell carcinoma	10781
241	2014-07-22	24220699	Gudmundsson J	2013-11-13	Nat Commun	www.ncbi.nlm.nih.gov/pubmed/24220699	A common variant at 8q24.21 is associated with renal cell cancer.	Renal cell carcinoma	69230
242	2014-05-01	24163127	Figueroa JD	2013-10-24	Hum Mol Genet	www.ncbi.nlm.nih.gov/pubmed/24163127	Genome-wide association study identifies multiple loci associated with bladder cancer risk.	Bladder cancer	18729
243	2017-11-13	19330027	Ahmed S	2009-05-01	Nat Genet	www.ncbi.nlm.nih.gov/pubmed/19330027	Newly discovered breast cancer susceptibility loci on 3p24 and 17q23.2.	Breast cancer	754
244	2017-09-18	28604730	McKay JD	2017-06-12	Nat Genet	www.ncbi.nlm.nih.gov/pubmed/28604730	Large-scale association analysis identifies new lung cancer susceptibility loci and heterogeneity in genetic susceptibility across histological subtypes.	Lung cancer	85716
245	2013-09-12	23535729	Michailidou K	2013-04-01	Nat Genet	www.ncbi.nlm.nih.gov/pubmed/23535729	Large-scale genotyping identifies 41 new loci associated with breast cancer risk.	Breast cancer	22627
246	2012-11-30	22976474	Siddiq A	2012-09-13	Hum Mol Genet	www.ncbi.nlm.nih.gov/pubmed/22976474	A meta-analysis of genome-wide association studies of breast cancer identifies two novel susceptibility loci at 6q14 and 20q11.	Breast cancer	32530		3748
247	2016-06-10	26151821	Schumacher FR	2015-07-07	Nat Commun	www.ncbi.nlm.nih.gov/pubmed/26151821	Genome-wide association study of colorectal cancer identifies six new susceptibility loci.	Colorectal cancer	37955
248	2016-10-06	26621817	Cheng TH	2015-12-01	Sci Rep	www.ncbi.nlm.nih.gov/pubmed/26621817	Meta-analysis of genome-wide association studies identifies common susceptibility polymorphisms for colorectal and endometrial cancer near SH2B3 and TSHZ1.	Colorectal or endometrial cancer	21333
249	2015-11-21	25713168	Leng S	2015-02-23	J Natl Cancer Inst	www.ncbi.nlm.nih.gov/pubmed/25713168	15q12 variants, sputum gene promoter hypermethylation, and lung cancer risk: a GWAS in smokers.	Gene methylation in lung tissue	1163
250	2012-01-14	22180457	Kiyotani K	2011-12-16	Hum Mol Genet	www.ncbi.nlm.nih.gov/pubmed/22180457	A genome-wide association study identifies locus at 10q22 associated with clinical outcomes of adjuvant tamoxifen therapy for breast cancer patients in Japanese.	Response to tamoxifen in breast cancer		240
251	2009-12-29	19767753	Eeles RA	2009-09-20	Nat Genet	www.ncbi.nlm.nih.gov/pubmed/19767753	Identification of seven new prostate cancer susceptibility loci through a genome-wide association study.	Prostate cancer	3748
252	2013-08-10	23548203	Zhang M	2013-04-01	Hum Mol Genet	www.ncbi.nlm.nih.gov/pubmed/23548203	Genome-wide association studies identify several new loci associated with pigmentation traits and skin cancer risk in European Americans.	Non-melanoma skin cancer	6747
253	2012-12-06	23006423	Niu N	2012-09-24	BMC Cancer	www.ncbi.nlm.nih.gov/pubmed/23006423	Genetic association with overall survival of taxane-treated lung cancer patients - a genome-wide association study in human lymphoblastoid cell lines followed by a clinical association study.	Response to taxane treatment (placlitaxel)	96	96	96
254	2013-03-22	23281178	Hong MG	2013-03-01	Hum Mutat	www.ncbi.nlm.nih.gov/pubmed/23281178	A genome-wide assessment of variability in human serum metabolism.	Metabolite levels	402
255	2014-07-29	24325915	Purrington KS	2013-12-09	Carcinogenesis	www.ncbi.nlm.nih.gov/pubmed/24325915	Genome-wide association study identifies 25 known breast cancer susceptibility loci as risk factors for triple-negative breast cancer.	Breast cancer (estrogen-receptor negative, progesterone-receptor negative, and human epidermal growth factor-receptor negative)	4928
256	2017-03-20	27492634	Du Y	2016-08-01	Endocr Relat Cancer	www.ncbi.nlm.nih.gov/pubmed/27492634	Genetic associations with neuroendocrine tumor risk: results from a genome-wide association study.	Small intestine neuroendocrine tumor	5076
257	2017-02-19	27488534	Patel YM	2016-08-03	Cancer Res	www.ncbi.nlm.nih.gov/pubmed/27488534	Novel Association of Genetic Markers Affecting CYP2A6 Activity and Lung Cancer Risk.	nicotine metabolite ratio in current smokers	437	674	364	453	311
258	2017-06-27	28292921	Boldry EJ	2017-03-14	Cancer Epidemiol Biomarkers Prev	www.ncbi.nlm.nih.gov/pubmed/28292921	Genetic Determinants of 1,3-Butadiene Metabolism and Detoxification in Three Populations of Smokers with Different Risks of Lung Cancer.	Urinary 1,3-butadiene metabolite levels in smokers	396	349	327
259	2012-07-11	22532574	Stevens KN	2012-04-24	Hum Mol Genet	www.ncbi.nlm.nih.gov/pubmed/22532574	Identification of a novel percent mammographic density locus at 12q24.	Percent mammographic density	1241
260	2011-08-22	21743467	Kote-Jarai Z	2011-07-10	Nat Genet	www.ncbi.nlm.nih.gov/pubmed/21743467	Seven prostate cancer susceptibility loci identified by a multi-stage genome-wide association study.	Prostate cancer	13560
261	2013-01-10	23065704	Amin Al Olama A	2012-10-12	Hum Mol Genet	www.ncbi.nlm.nih.gov/pubmed/23065704	A meta-analysis of genome-wide association studies to identify prostate cancer susceptibility loci associated with aggressive and non-aggressive disease.	Prostate cancer	22548
262	2015-12-07	25890600	Guo Q	2015-04-18	J Natl Cancer Inst	www.ncbi.nlm.nih.gov/pubmed/25890600	Identification of novel genetic markers of breast cancer survival.	Breast cancer (survival)	37954
263	2010-12-09	21060860	Gaudet MM	2010-10-28	PLoS Genet	www.ncbi.nlm.nih.gov/pubmed/21060860	Common genetic variants and modification of penetrance of BRCA2-associated breast cancer.	Breast cancer in BRCA2 mutation carriers	1703
264	2008-06-16	17529967	Easton DF	2007-05-27	Nature	www.ncbi.nlm.nih.gov/pubmed/17529967	Genome-wide association study identifies novel breast cancer susceptibility loci.	Breast cancer	754
265	2017-01-13	27135401	Cheng TH	2016-05-02	Nat Genet	www.ncbi.nlm.nih.gov/pubmed/27135401	Five endometrial cancer risk loci identified through genome-wide association analysis.	Endometrial cancer	11756
266	2011-11-24	22037553	Haiman CA	2011-10-30	Nat Genet	www.ncbi.nlm.nih.gov/pubmed/22037553	A common variant at the TERT-CLPTM1L locus is associated with estrogen receptor-negative breast cancer.	Breast cancer	5388		3749
267	2016-10-10	26701879	Wang Z	2015-12-23	Gut	www.ncbi.nlm.nih.gov/pubmed/26701879	Identification of new susceptibility loci for gastric non-cardia adenocarcinoma: pooled results from two Chinese genome-wide association studies.	Non-cardia gastric cancer		7001
268	2016-06-08	26129866	Hu N	2015-06-30	Gut	www.ncbi.nlm.nih.gov/pubmed/26129866	Genome-wide association study of gastric adenocarcinoma in Asia: a comparison of associations between cardia and non-cardia tumours.	Gastric cancer		5058
269	2012-08-20	22747683	Eriksson N	2012-06-30	BMC Med Genet	www.ncbi.nlm.nih.gov/pubmed/22747683	Genetic variants associated with breast size also influence breast cancer risk.	Breast size	16175
270	2013-04-09	23251661	Comuzzie AG	2012-12-04	PLoS One	www.ncbi.nlm.nih.gov/pubmed/23251661	Novel genetic loci identified for the pathophysiology of childhood obesity in the Hispanic population.	Obesity-related traits				815
271	2014-05-12	24096698	De Vivo I	2013-10-06	Hum Genet	www.ncbi.nlm.nih.gov/pubmed/24096698	Genome-wide association study of endometrial cancer in E2C2.	Endometrial cancer	5472
272	2013-08-02	23544013	Couch FJ	2013-03-27	PLoS Genet	www.ncbi.nlm.nih.gov/pubmed/23544013	Genome-wide association study in BRCA1 mutation carriers identifies novel loci associated with breast and ovarian cancer risk.	Ovarian cancer in BRCA1 mutation carriers	2727
273	2010-10-07	20852631	Antoniou AC	2010-09-19	Nat Genet	www.ncbi.nlm.nih.gov/pubmed/20852631	A locus on 19p13 modifies risk of breast cancer in BRCA1 mutation carriers and is associated with hormone receptor-negative breast cancer in the general population.	Breast cancer	2383
274	2013-11-07	23666239	Chung CC	2013-05-12	Nat Genet	www.ncbi.nlm.nih.gov/pubmed/23666239	Meta-analysis identifies four new loci associated with testicular germ cell tumor.	Testicular germ cell tumor	1638
275	2014-03-02	23900074	Pooley KA	2013-07-29	Hum Mol Genet	www.ncbi.nlm.nih.gov/pubmed/23900074	A genome-wide association scan (GWAS) for mean telomere length within the COGS project: identified loci show little association with hormone-related cancer risk.	Telomere length	2240
276	2017-04-10	28039263	Wheeler HE	2016-12-30	Clin Cancer Res	www.ncbi.nlm.nih.gov/pubmed/28039263	Variants in WFS1 and Other Mendelian Deafness Genes Are Associated with Cisplatin-Associated Ototoxicity.	Cisplatin-induced ototoxicity	511
277	2017-03-16	27670397	Reyes-Gibby CC	2016-09-27	Sci Rep	www.ncbi.nlm.nih.gov/pubmed/27670397	Genome-wide association study suggests common variants within RP11-634B7.4 gene influencing severe pre-treatment pain in head and neck cancer patients.	Pre-treatment pain in head and neck squamous cell carcinoma	958
278	2017-09-14	28604732	Wang Z	2017-06-12	Nat Genet	www.ncbi.nlm.nih.gov/pubmed/28604732	Meta-analysis of five genome-wide association studies identifies multiple new loci associated with testicular germ cell tumor.	Testicular germ cell tumor	17528
279	2018-01-09	26545403	Bei JX	2016-01-01	Cancer Epidemiol Biomarkers Prev	www.ncbi.nlm.nih.gov/pubmed/26545403	A GWAS Meta-analysis and Replication Study Identifies a Novel Locus within CLPTM1L/TERT Associated with Nasopharyngeal Carcinoma in Individuals of Chinese Ancestry.	Nasopharyngeal carcinoma		5892
280	2015-12-18	25581431	Kuchenbaecker KB	2015-01-12	Nat Genet	www.ncbi.nlm.nih.gov/pubmed/25581431	Identification of six new susceptibility loci for invasive epithelial ovarian cancer.	Epithelial ovarian cancer	13491
281	2013-09-12	23535733	Garcia-Closas M	2013-04-01	Nat Genet	www.ncbi.nlm.nih.gov/pubmed/23535733	Genome-wide association studies identify four ER negative-specific breast cancer risk loci.	Breast cancer	39387
282	2013-04-17	23341777	Dong J	2013-01-17	PLoS Genet	www.ncbi.nlm.nih.gov/pubmed/23341777	Genome-wide association study identifies a novel susceptibility locus at 12q23.1 for lung squamous cell carcinoma in han chinese.	Squamous cell carcinoma		3927
283	2017-05-15	27790247	He L	2016-11-03	Front Genet	www.ncbi.nlm.nih.gov/pubmed/27790247	Pleiotropic Meta-Analyses of Longitudinal Studies Discover Novel Genetic Variants Associated with Age-Related Diseases.	Age-related diseases and mortality	9618
284	2008-09-12	18391950	Lettre G	2008-04-06	Nat Genet	www.ncbi.nlm.nih.gov/pubmed/18391950	Identification of ten loci associated with height highlights new biological pathways in human growth.	Height	15821
285	2017-02-15	28090565	Tsai EA	2016-05-26	Cell Mol Gastroenterol Hepatol	www.ncbi.nlm.nih.gov/pubmed/28090565	THBS2 Is a Candidate Modifier of Liver Disease Severity in Alagille Syndrome.	Liver disease severity in Alagille syndrome	161
286	2017-08-31	28604728	Litchfield K	2017-06-12	Nat Genet	www.ncbi.nlm.nih.gov/pubmed/28604728	Identification of 19 new risk loci and potential regulatory mechanisms influencing susceptibility to testicular germ cell tumor.	Testicular germ cell tumor	24573
287	2018-01-17	29210060	Koster R	2017-12-06	Int J Cancer	www.ncbi.nlm.nih.gov/pubmed/29210060	Genome-wide association study identifies the GLDC/IL33 locus associated with survival of osteosarcoma patients.	Overall survival in osteosarcoma	523
288	2016-07-18	26183928	Leng S	2015-07-16	Cancer Res	www.ncbi.nlm.nih.gov/pubmed/26183928	Implication of a Chromosome 15q15.2 Locus in Regulating UBR1 and Predisposing Smokers to MGMT Methylation in Lung.	MGMT methylation in smokers	1163
289	2017-03-11	27539887	Chahal HS	2016-08-19	Nat Commun	www.ncbi.nlm.nih.gov/pubmed/27539887	Genome-wide association study identifies 14 novel risk alleles associated with basal cell carcinoma.	Basal cell carcinoma	287197
290	2015-11-17	25877299	Kristiansen W	2015-04-15	Hum Mol Genet	www.ncbi.nlm.nih.gov/pubmed/25877299	Two new loci and gene sets related to sex determination and cancer progression are associated with susceptibility to testicular germ cell tumor.	Testicular germ cell tumor	8013
291	2016-04-21	26015512	Komatsu M	2015-05-26	Clin Cancer Res	www.ncbi.nlm.nih.gov/pubmed/26015512	Pharmacoethnicity in Paclitaxel-Induced Sensory Peripheral Neuropathy.	Paclitaxel-induced cytotoxicity		116
292	2010-10-07	20871597	Miki D	2010-09-26	Nat Genet	www.ncbi.nlm.nih.gov/pubmed/20871597	Variation in TP63 is associated with lung adenocarcinoma susceptibility in Japanese and Korean populations.	Lung adenocarcinoma		2904
293	2011-01-11	21139019	Walsh KM	2010-12-07	Endocr Relat Cancer	www.ncbi.nlm.nih.gov/pubmed/21139019	A pilot genome-wide association study shows genomic variants enriched in the non-tumor cells of patients with well-differentiated neuroendocrine tumors of the ileum.	Ileal carcinoids	346
294	2012-05-25	22511988	Jylhava J	2012-04-12	PLoS One	www.ncbi.nlm.nih.gov/pubmed/22511988	A genome-wide association study identifies UGT1A1 as a regulator of serum cell-free DNA in young adults: The Cardiovascular Risk in Young Finns Study.	Circulating cell-free DNA						1841
295	2009-06-14	19478819	Ng CC	2009-05-29	J Hum Genet	www.ncbi.nlm.nih.gov/pubmed/19478819	A genome-wide association study identifies ITGA9 conferring risk of nasopharyngeal carcinoma.	Nasopharyngeal carcinoma		371
296	2009-09-04	19664746	Tse KP	2009-08-05	Am J Hum Genet	www.ncbi.nlm.nih.gov/pubmed/19664746	Genome-wide association study reveals multiple nasopharyngeal carcinoma-associated loci within the HLA region at chromosome 6p21.3.	Nasopharyngeal carcinoma		562
297	2009-09-28	19729612	Paterson AD	2009-09-03	Arterioscler Thromb Vasc Biol	www.ncbi.nlm.nih.gov/pubmed/19729612	Genome-wide association identifies the ABO blood group as a major locus associated with serum levels of soluble E-selectin.	Soluble E-selectin levels	685
298	2011-07-13	21700618	Nan H	2011-06-23	Hum Mol Genet	www.ncbi.nlm.nih.gov/pubmed/21700618	Genome-wide association study identifies novel alleles associated with risk of cutaneous basal cell carcinoma and squamous cell carcinoma.	Basal cell carcinoma	8058
299	2011-07-20	21706340	Teerlink C	2011-06-26	Hum Genet	www.ncbi.nlm.nih.gov/pubmed/21706340	A unique genome-wide association analysis in extended Utah high-risk pedigrees identifies a novel melanoma risk variant on chromosome arm 10q.	Melanoma	2306
300	2011-08-06	21787189	Nyberg F	2011-07-01	Pharmacogenomics	www.ncbi.nlm.nih.gov/pubmed/21787189	Interstitial lung disease in gefitinib-treated Japanese patients with non-small-cell lung cancer: genome-wide analysis of genetic data.	Interstitial lung disease		274
301	2012-09-20	22797724	Shiraishi K	2012-07-15	Nat Genet	www.ncbi.nlm.nih.gov/pubmed/22797724	A genome-wide association study identifies two new susceptibility loci for lung adenocarcinoma in the Japanese population.	Lung adenocarcinoma		7028
302	2012-10-16	22864933	O'Donnell PH	2012-01-03	Cancer	www.ncbi.nlm.nih.gov/pubmed/22864933	Identification of novel germline polymorphisms governing capecitabine sensitivity.	Capecitabine sensitivity	164	84	255
303	2010-03-17	20147318	Qi L	2010-02-22	Hum Mol Genet	www.ncbi.nlm.nih.gov/pubmed/20147318	Genetic variants in ABO blood group region, plasma soluble E-selectin levels and risk of type 2 diabetes.	E-selectin levels	1005
304	2010-06-14	20512145	Bei JX	2010-05-30	Nat Genet	www.ncbi.nlm.nih.gov/pubmed/20512145	A genome-wide association study of nasopharyngeal carcinoma identifies three new susceptibility loci.	Nasopharyngeal carcinoma		3477
305	2015-01-14	24941225	Liang Y	2014-06-18	PLoS One	www.ncbi.nlm.nih.gov/pubmed/24941225	Genetic variations affecting serum carcinoembryonic antigen levels and status of regional lymph nodes in patients with sporadic colorectal cancer from Southern China.	Elevated serum carcinoembryonic antigen levels		1999
306	2013-06-26	23518928	Liu M	2013-03-21	Mol Endocrinol	www.ncbi.nlm.nih.gov/pubmed/23518928	TSPYL5 SNPs: association with plasma estradiol concentrations and aromatase expression.	Estradiol plasma levels (breast cancer)	700	17	50		5
307	2013-03-06	23209447	Tang M	2012-11-29	PLoS Genet	www.ncbi.nlm.nih.gov/pubmed/23209447	The principal genetic determinants for nasopharyngeal carcinoma in China involve the HLA class I antigen recognition groove.	Nasopharyngeal carcinoma		4055
308	2013-03-27	23359319	Jin G	2013-01-01	Neoplasia	www.ncbi.nlm.nih.gov/pubmed/23359319	Genome-wide association study identifies loci at ATF7IP and KLK2 associated with percentage of circulating free PSA.	Prostate-specific antigen levels	3192
309	2013-11-15	23719583	Kerns SL	2013-05-26	Radiother Oncol	www.ncbi.nlm.nih.gov/pubmed/23719583	Genome-wide association study identifies a region on chromosome 11q14.3 associated with late rectal bleeding following radiation therapy for prostate cancer.	Adverse response to radiation therapy					320
310	2013-11-14	23648065	Low SK	2013-05-04	Cancer Sci	www.ncbi.nlm.nih.gov/pubmed/23648065	Genome-wide association study of chemotherapeutic agent-induced severe neutropenia/leucopenia for patients in Biobank Japan.	Adverse response to chemotherapy (neutropenia/leucopenia) (carboplatin)		523
311	2015-06-26	25293881	Patel YM	2014-10-07	Cancer Epidemiol Biomarkers Prev	www.ncbi.nlm.nih.gov/pubmed/25293881	The contribution of common genetic variation to nicotine and cotinine glucuronidation in multiple ethnic/racial populations.	Nicotine glucouronidation	437	674	364	453	311
312	2015-06-24	25353672	Fernandez-Navarro P	2014-10-29	Int J Cancer	www.ncbi.nlm.nih.gov/pubmed/25353672	Genome wide association study identifies a novel putative mammographic density locus at 1q12-q21.	Mammographic density	478
313	2015-07-15	25411163	Maitland ML	2014-11-19	Clin Cancer Res	www.ncbi.nlm.nih.gov/pubmed/25411163	Identification of a variant in KDR associated with serum VEGFR2 and pharmacodynamics of Pazopanib.	Serum VEGFR2 concentration					736
314	2014-02-04	21946351	Stacey SN	2011-09-25	Nat Genet	www.ncbi.nlm.nih.gov/pubmed/21946351	A germline variant in the TP53 polyadenylation signal confers cancer susceptibility.	Basal cell carcinoma	41735
315	2014-12-11	24919509	Terao C	2014-06-11	J Med Genet	www.ncbi.nlm.nih.gov/pubmed/24919509	A genome-wide association study of serum levels of prostate-specific antigen in the Japanese population.	Prostate-specific antigen levels		1086
316	2017-06-06	28212542	Ransohoff KJ	2017-02-09	Oncotarget	www.ncbi.nlm.nih.gov/pubmed/28212542	Two-stage genome-wide association study identifies a novel susceptibility locus associated with melanoma.	Melanoma	291407
317	2016-07-14	26053186	Park SL	2015-06-08	PLoS One	www.ncbi.nlm.nih.gov/pubmed/26053186	Mercapturic Acids Derived from the Toxicants Acrolein and Crotonaldehyde in the Urine of Cigarette Smokers from Five Ethnic Groups with Differing Risks for Lung Cancer.	3-hydroxypropylmercapturic acid levels in smokers	438	704	362	449	329
318	2017-02-24	27424798	Chahal HS	2016-07-18	Nat Commun	www.ncbi.nlm.nih.gov/pubmed/27424798	Genome-wide association study identifies novel susceptibility loci for cutaneous squamous cell carcinoma.	Cutaneous squamous cell carcinoma	287137
319	2017-01-31	27436580	Cui Q	2016-07-19	Hum Mol Genet	www.ncbi.nlm.nih.gov/pubmed/27436580	An extended genome-wide association study identifies novel susceptibility loci for nasopharyngeal carcinoma.	Nasopharyngeal carcinoma		4562
320	2017-08-04	27989323	Ahola-Olli AV	2016-12-13	Am J Hum Genet	www.ncbi.nlm.nih.gov/pubmed/27989323	Genome-wide Association Study Identifies 27 Loci Influencing Concentrations of Circulating Cytokines and Growth Factors.	Vascular endothelial growth factor levels	7118
321	2017-09-28	28763429	Serie DJ	2017-07-31	Pharmacogenet Genomics	www.ncbi.nlm.nih.gov/pubmed/28763429	Genome-wide association study of cardiotoxicity in the NCCTG N9831 (Alliance) adjuvant trastuzumab trial.	Change in LVEF in response to paclitaxel and trastuzumab in HER2+ breast cancer	800
322	2017-09-05	28781888	Mobuchon L	2017-03-10	NPJ Genom Med	www.ncbi.nlm.nih.gov/pubmed/28781888	A GWAS in uveal melanoma identifies risk polymorphisms in the CLPTM1L locus.	Uveal melanoma	660
323	2017-03-31	27117709	Couch FJ	2016-04-27	Nat Commun	www.ncbi.nlm.nih.gov/pubmed/27117709	Identification of four novel susceptibility loci for oestrogen receptor negative breast cancer.	Breast cancer	19291
324	2017-11-14	25751625	Michailidou K	2015-04-01	Nat Genet	www.ncbi.nlm.nih.gov/pubmed/25751625	Genome-wide association analysis of more than 120,000 individuals identifies 15 new susceptibility loci for breast cancer.	Breast cancer	33832
325	2017-08-04	28346442	Phelan CM	2017-03-27	Nat Genet	www.ncbi.nlm.nih.gov/pubmed/28346442	Identification of 12 new susceptibility loci for different histotypes of epithelial ovarian cancer.	Epithelial ovarian cancer	85426
326	2016-07-11	26084801	Mirabello L	2015-06-17	Cancer Discov	www.ncbi.nlm.nih.gov/pubmed/26084801	A Genome-Wide Scan Identifies Variants in NFIB Associated with Metastasis in Patients with Osteosarcoma.	Metastasis at diagnosis in osteosarcoma	541
327	2009-11-09	19836008	Landi MT	2009-10-15	Am J Hum Genet	www.ncbi.nlm.nih.gov/pubmed/19836008	A genome-wide association study of lung cancer identifies a region of chromosome 5p15 associated with risk for adenocarcinoma.	Lung adenocarcinoma	11587
328	2014-02-11	19151717	Rafnar T	2009-01-18	Nat Genet	www.ncbi.nlm.nih.gov/pubmed/19151717	Sequence variants at the TERT-CLPTM1L locus associate with many cancer types.	Basal cell carcinoma	30395
329	2018-01-30	29266176	Inaba H	2017-12-19	Cancer	www.ncbi.nlm.nih.gov/pubmed/29266176	Bone mineral density in children with acute lymphoblastic leukemia.	Bone mineral density change response to combined chemotherapy in acute lymphoblastic leukemia	235		48		13
330	2011-02-22	21216879	Kaplan RC	2011-01-07	Hum Mol Genet	www.ncbi.nlm.nih.gov/pubmed/21216879	A genome-wide association study identifies novel loci associated with circulating IGF-I and IGFBP-3.	Insulin-like growth factors	10280
331	2015-04-22	21278746	Lindstrom S	2011-01-30	Nat Genet	www.ncbi.nlm.nih.gov/pubmed/21278746	Common variants in ZNF365 are associated with both mammographic density and breast cancer risk.	Percent mammographic density	4877
332	2011-05-26	21471979	Kumar V	2011-04-07	J Hum Genet	www.ncbi.nlm.nih.gov/pubmed/21471979	Common variants on 14q32 and 13q12 are associated with DLBCL susceptibility.	Large B-cell lymphoma		1008
333	2011-08-12	21757650	Debette S	2011-07-14	Circ Res	www.ncbi.nlm.nih.gov/pubmed/21757650	Identification of cis- and trans-acting genetic variants explaining up to half the variation in circulating vascular endothelial growth factor levels.	Vascular endothelial growth factor levels	3527
334	2015-06-08	25194280	Wei Q	2014-09-07	Nat Genet	www.ncbi.nlm.nih.gov/pubmed/25194280	Genome-wide association study identifies three susceptibility loci for laryngeal squamous cell carcinoma in the Chinese population.	Laryngeal squamous cell carcinoma		2988
335	2013-03-22	23269536	Sun J	2012-12-27	Hum Genet	www.ncbi.nlm.nih.gov/pubmed/23269536	Genome-wide association study identified novel genetic variant on SLC45A3 gene associated with serum levels prostate-specific antigen (PSA) in a Chinese population.	Prostate-specific antigen levels		1999
336	2014-03-18	23996088	Migliorini G	2013-08-30	Blood	www.ncbi.nlm.nih.gov/pubmed/23996088	Variation at 10p12.2 and 10p14 influences risk of childhood B-cell acute lymphoblastic leukemia and phenotype.	Acute lymphoblastic leukemia (B-cell precursor)	6381
337	2014-10-02	24403052	Stacey SN	2014-01-08	Hum Mol Genet	www.ncbi.nlm.nih.gov/pubmed/24403052	Germline sequence variants in TGM3 and RGS22 confer risk of basal cell carcinoma.	Basal cell carcinoma	113616
338	2014-03-01	23903356	Hayes MG	2013-07-31	Diabetes	www.ncbi.nlm.nih.gov/pubmed/23903356	Identification of HKDC1 and BACE2 as genes influencing glycemic traits during pregnancy through genome-wide association studies.	Glycemic traits (pregnancy)	1367
339	2017-05-11	28317148	Campo C	2017-01-01	Hematol Oncol	www.ncbi.nlm.nih.gov/pubmed/28317148	Bortezomib-induced peripheral neuropathy: A genome-wide association study on multiple myeloma patients.	Bortezomib-induced peripheral neuropathy in multiple myeloma	646
340	2011-11-09	22010048	Wu X	2011-10-18	Hum Mol Genet	www.ncbi.nlm.nih.gov/pubmed/22010048	A genome-wide association study identifies a novel susceptibility locus for renal cell carcinoma on 12p11.23.	Renal cell carcinoma	2410
341	2011-01-15	21131975	Purdue MP	2010-12-05	Nat Genet	www.ncbi.nlm.nih.gov/pubmed/21131975	Genome-wide association study of renal cell carcinoma identifies two susceptibility loci on 2p21 and 11q13.3.	Renal cell carcinoma	12277
342	2015-04-16	25129146	Wu C	2014-08-17	Nat Genet	www.ncbi.nlm.nih.gov/pubmed/25129146	Joint analysis of three genome-wide association studies of esophageal squamous cell carcinoma in Chinese populations.	Esophageal squamous cell carcinoma		11124
343	2017-09-13	28598434	Scelo G	2017-06-09	Nat Commun	www.ncbi.nlm.nih.gov/pubmed/28598434	Genome-wide association study identifies multiple risk loci for renal cell carcinoma.	Renal cell carcinoma	31190
344	2017-11-30	29059683	Michailidou K	2017-10-23	Nature	www.ncbi.nlm.nih.gov/pubmed/29059683	Association analysis identifies 65 new breast cancer risk loci.	Breast cancer	139274
345	2015-11-21	25855136	Stacey SN	2015-04-09	Nat Commun	www.ncbi.nlm.nih.gov/pubmed/25855136	New basal cell carcinoma susceptibility loci.	Basal cell carcinoma	270930
346	2016-03-24	26007630	Swaminathan B	2015-05-26	Nat Commun	www.ncbi.nlm.nih.gov/pubmed/26007630	Variants in ELL2 influencing immunoglobulin levels associate with multiple myeloma.	Multiple myeloma	224749
347	2011-10-07	21926416	Amos CI	2011-09-22	Hum Mol Genet	www.ncbi.nlm.nih.gov/pubmed/21926416	Genome-wide association study identifies novel loci predisposing to cutaneous melanoma.	Melanoma	2830
348	2011-12-20	22120009	Broderick P	2011-11-27	Nat Genet	www.ncbi.nlm.nih.gov/pubmed/22120009	Common variation at 3p22.1 and 7p15.3 influences multiple myeloma risk.	Multiple myeloma	7578
349	2011-01-13	21160077	Gudmundsson J	2010-12-15	Sci Transl Med	www.ncbi.nlm.nih.gov/pubmed/21160077	Genetic correction of PSA values using sequence variants associated with PSA levels.	Serum prostate-specific antigen levels	7538
350	2008-06-18	18488026	Brown KM	2008-05-18	Nat Genet	www.ncbi.nlm.nih.gov/pubmed/18488026	Common sequence variants on 20q11.22 confer melanoma susceptibility.	Melanoma	1728
351	2008-11-12	18849993	Stacey SN	2008-10-12	Nat Genet	www.ncbi.nlm.nih.gov/pubmed/18849993	Common variants on 1p36 and 1q42 are associated with cutaneous basal cell carcinoma but not with melanoma or pigmentation traits.	Basal cell carcinoma	34047
352	2012-03-10	22327514	Postel-Vinay S	2012-02-12	Nat Genet	www.ncbi.nlm.nih.gov/pubmed/22327514	Common variants near TARDBP and EGR2 are associated with susceptibility to Ewing sarcoma.	Ewing sarcoma	4779
353	2011-06-01	21540461	Kim DH	2011-05-03	Blood	www.ncbi.nlm.nih.gov/pubmed/21540461	A genome-wide association study identifies novel loci associated with susceptibility to chronic myeloid leukemia.	Chronic myeloid leukemia		698
354	2013-08-02	23502783	Weinhold N	2013-03-17	Nat Genet	www.ncbi.nlm.nih.gov/pubmed/23502783	The CCND1 c.870G>A polymorphism is a risk factor for t(11;14)(q13;q32) multiple myeloma.	Multiple myeloma (IgH translocation)	8966
355	2015-06-12	25342443	Lindstrom S	2014-10-24	Nat Commun	www.ncbi.nlm.nih.gov/pubmed/25342443	Genome-wide association study identifies multiple loci associated with both mammographic density and breast cancer risk.	Mammographic density (dense area)	7600
356	2014-03-13	23955597	Chubb D	2013-08-18	Nat Genet	www.ncbi.nlm.nih.gov/pubmed/23955597	Common variation at 3q26.2, 6p21.33, 17p11.2 and 22q13.1 influences multiple myeloma risk.	Multiple myeloma	9641
357	2014-04-10	24121790	Levine DM	2013-10-13	Nat Genet	www.ncbi.nlm.nih.gov/pubmed/24121790	A genome-wide association study identifies new susceptibility loci for esophageal adenocarcinoma and Barrett's esophagus.	Esophageal adenocarcinoma	4725
358	2015-01-21	24980573	Song F	2014-06-30	Carcinogenesis	www.ncbi.nlm.nih.gov/pubmed/24980573	Identification of a melanoma susceptibility locus and somatic mutation in TET2.	Melanoma	6122
359	2018-04-06	29404672	Roshandel D	2018-02-05	Diabetologia	www.ncbi.nlm.nih.gov/pubmed/29404672	Meta-genome-wide association studies identify a locus on chromosome 1 and multiple variants in the MHC region for serum C-peptide in type 1 diabetes.	Stimulated C-peptide levels in type I diabetes	1303
360	2012-01-27	22086417	Cozen W	2011-11-15	Blood	www.ncbi.nlm.nih.gov/pubmed/22086417	A genome-wide meta-analysis of nodular sclerosing Hodgkin lymphoma identifies risk loci at 6p21.32.	Nodular sclerosis Hodgkin lymphoma	3708
361	2017-02-10	27501781	Shiraishi K	2016-08-09	Nat Commun	www.ncbi.nlm.nih.gov/pubmed/27501781	Association of variations in HLA class II and other loci with susceptibility to EGFR-mutated lung adenocarcinoma.	EGFR mutation-positive lung adenocarcinoma		5030
362	2017-03-24	27694927	Vijayakrishnan J	2016-10-03	Leukemia	www.ncbi.nlm.nih.gov/pubmed/27694927	A genome-wide association study identifies risk loci for childhood acute lymphoblastic leukemia at 10q26.13 and 12q23.1.	Acute lymphoblastic leukemia in childhood (B cell precursor)	8882
363	2016-12-01	26910538	Choi SH	2016-02-24	PLoS Genet	www.ncbi.nlm.nih.gov/pubmed/26910538	Six Novel Loci Associated with Circulating VEGF Levels Identified by a Meta-analysis of Genome-Wide Association Studies.	Vascular endothelial growth factor levels	13312
364	2018-01-30	29196614	Sud A	2017-12-01	Nat Commun	www.ncbi.nlm.nih.gov/pubmed/29196614	Genome-wide association study of classical Hodgkin lymphoma identifies key regulators of disease susceptibility.	Nodular sclerosis Hodgkin lymphoma	15603
365	2012-02-23	22286212	Urayama KY	2012-01-27	J Natl Cancer Inst	www.ncbi.nlm.nih.gov/pubmed/22286212	Genome-wide association study of classical Hodgkin lymphoma and Epstein-Barr virus status-defined subgroups.	Hodgkin's lymphoma	7617
366	2011-04-13	21437268	McKay JD	2011-03-17	PLoS Genet	www.ncbi.nlm.nih.gov/pubmed/21437268	A genome-wide association study of upper aerodigestive tract cancers conducted within the INHANCE consortium.	Oral cavity and pharyngeal cancer	10425
367	2013-07-26	23512250	Xu H	2013-03-19	J Natl Cancer Inst	www.ncbi.nlm.nih.gov/pubmed/23512250	Novel susceptibility variants at 10p12.31-12.2 for childhood acute lymphoblastic leukemia in ethnically diverse populations.	Acute lymphoblastic leukemia (childhood)	2358		1452	1313
368	2016-06-02	26237428	Law MH	2015-08-03	Nat Genet	www.ncbi.nlm.nih.gov/pubmed/26237428	Genome-wide meta-analysis identifies five new susceptibility loci for cutaneous malignant melanoma.	Cutaneous malignant melanoma	36077
369	2017-12-19	29058716	Milne RL	2017-10-23	Nat Genet	www.ncbi.nlm.nih.gov/pubmed/29058716	Identification of ten variants associated with risk of estrogen-receptor-negative breast cancer.	Breast Cancer in BRCA1 mutation carriers	15566
370	2016-06-10	26198393	Ziv E	2015-07-22	Nat Commun	www.ncbi.nlm.nih.gov/pubmed/26198393	Genome-wide association study identifies variants at 16p13 associated with survival in multiple myeloma patients.	Multiple myeloma (survival)	469		25	27	24
371	2016-02-24	25987655	Fernandez CA	2015-05-18	Blood	www.ncbi.nlm.nih.gov/pubmed/25987655	Genome-wide analysis links NFATC2 with asparaginase hypersensitivity.	Asparaginase hypersensitivity in acute lymphoblastic leukemia						3126
372	2011-11-02	21983785	Macgregor S	2011-10-09	Nat Genet	www.ncbi.nlm.nih.gov/pubmed/21983785	Genome-wide association study identifies a new melanoma susceptibility locus at 1q21.3.	Melanoma	6555
373	2011-12-10	21983787	Barrett JH	2011-10-09	Nat Genet	www.ncbi.nlm.nih.gov/pubmed/21983787	Genome-wide association study identifies three new melanoma susceptibility loci.	Melanoma	10422
374	2010-09-15	20700438	Hsiung CA	2010-08-05	PLoS Genet	www.ncbi.nlm.nih.gov/pubmed/20700438	The 5p15.33 locus is associated with risk of lung adenocarcinoma in never-smoking females in Asia.	Lung adenocarcinoma		1169
375	2011-01-12	21131588	Slager SL	2010-12-03	Blood	www.ncbi.nlm.nih.gov/pubmed/21131588	Genome-wide association study identifies a novel susceptibility locus at 6p21.3 among familial CLL.	Chronic lymphocytic leukemia	703
376	2008-09-16	18385739	Thorgeirsson TE	2008-04-03	Nature	www.ncbi.nlm.nih.gov/pubmed/18385739	A variant associated with nicotine dependence, lung cancer and peripheral arterial disease.	Nicotine dependence	10995
377	2009-02-26	19176441	Yang JJ	2009-01-28	JAMA	www.ncbi.nlm.nih.gov/pubmed/19176441	Genome-wide interrogation of germline genetic variation associated with treatment response in childhood acute lymphoblastic leukemia.	Response to treatment for acute lymphoblastic leukemia	356		53		78
378	2009-07-16	19578364	Bishop DT	2009-07-05	Nat Genet	www.ncbi.nlm.nih.gov/pubmed/19578364	Genome-wide association study identifies three loci associated with melanoma risk.	Melanoma	5456
379	2009-09-04	19684604	Papaemmanuil E	2009-08-16	Nat Genet	www.ncbi.nlm.nih.gov/pubmed/19684604	Loci on 7p12.2, 10q21.2 and 14q11.2 are associated with risk of childhood acute lymphoblastic leukemia.	Acute lymphoblastic leukemia (childhood)	3305
380	2009-09-11	19684603	Trevino LR	2009-08-16	Nat Genet	www.ncbi.nlm.nih.gov/pubmed/19684603	Germline genomic variants associated with childhood acute lymphoblastic leukemia.	Acute lymphoblastic leukemia (childhood)	18275
381	2012-12-06	23007406	Yang JJ	2012-09-24	Blood	www.ncbi.nlm.nih.gov/pubmed/23007406	Genome-wide association study identifies germline polymorphisms associated with relapse of childhood acute lymphoblastic leukemia.	Acute lymphoblastic leukemia (childhood)					1268
382	2013-11-29	23727862	Savage SA	2013-06-02	Nat Genet	www.ncbi.nlm.nih.gov/pubmed/23727862	Genome-wide association study identifies two susceptibility loci for osteosarcoma.	Osteosarcoma	3397
383	2015-05-08	22076464	Ellinghaus E	2011-11-11	Leukemia	www.ncbi.nlm.nih.gov/pubmed/22076464	Identification of germline susceptibility loci in ETV6-RUNX1-rearranged childhood acute lymphoblastic leukemia.	Acute lymphoblastic leukemia (childhood)	893
384	2015-06-13	25310577	Evans TJ	2014-10-13	PLoS One	www.ncbi.nlm.nih.gov/pubmed/25310577	Confirmation of childhood acute lymphoblastic leukemia variants, ARID5B and IKZF1, and interaction with parental environmental exposures.	Acute lymphoblastic leukemia (childhood)	1550
385	2018-02-23	29348612	Wiemels JL	2018-01-18	Nat Commun	www.ncbi.nlm.nih.gov/pubmed/29348612	GWAS in childhood acute lymphoblastic leukemia reveals novel genetic associations at chromosomes 17q12 and 8q24.21.	Acute lymphoblastic leukemia (childhood)	4735		3972	10533
386	2016-09-28	26460308	Ghesquieres H	2015-10-12	J Clin Oncol	www.ncbi.nlm.nih.gov/pubmed/26460308	Genome-Wide Association Study of Event-Free Survival in Diffuse Large B-Cell Lymphoma Treated With Immunochemotherapy.	Event free survival in diffuse large B-cell lymphoma treated with immunochemotherapy	852
387	2017-03-13	27527254	Gharahkhani P	2016-08-12	Lancet Oncol	www.ncbi.nlm.nih.gov/pubmed/27527254	Genome-wide association studies in oesophageal adenocarcinoma and Barrett's oesophagus: a large-scale meta-analysis.	Barrett's esophagus or Esophageal adenocarcinoma	27438
388	2017-08-08	27363682	Mitchell JS	2016-07-01	Nat Commun	www.ncbi.nlm.nih.gov/pubmed/27363682	Genome-wide association study identifies multiple susceptibility loci for multiple myeloma.	Multiple myeloma	241704
389	2011-10-16	21946350	Soler Artigas M	2011-09-25	Nat Genet	www.ncbi.nlm.nih.gov/pubmed/21946350	Genome-wide association and large-scale follow up identifies 16 new loci influencing lung function.	Pulmonary function	48201
390	2015-04-23	25231870	Perry JR	2014-07-23	Nature	www.ncbi.nlm.nih.gov/pubmed/25231870	Parent-of-origin-specific allelic associations among 106 genomic loci for age at menarche.	Menarche (age at onset)	182413
391	2015-10-24	25569183	Vijai J	2015-01-08	Nat Commun	www.ncbi.nlm.nih.gov/pubmed/25569183	A genome-wide association study of marginal zone lymphoma shows association to the HLA region.	Marginal zone lymphoma	7046
392	2015-11-21	25710658	Diouf B	2015-02-24	JAMA	www.ncbi.nlm.nih.gov/pubmed/25710658	Association of an inherited genetic variant with vincristine-related peripheral neuropathy in children with acute lymphoblastic leukemia.	Vincristine-induced peripheral neuropathy in acute lymphoblastic leukemia	53	2	43	44	179
393	2010-09-07	20639881	Conde L	2010-07-18	Nat Genet	www.ncbi.nlm.nih.gov/pubmed/20639881	Genome-wide association study of follicular lymphoma identifies a risk locus at 6p21.32.	Follicular lymphoma	1431
394	2011-01-03	21037568	Enciso-Mora V	2010-10-31	Nat Genet	www.ncbi.nlm.nih.gov/pubmed/21037568	A genome-wide association study of Hodgkin's lymphoma identifies new susceptibility loci at 2p16.1 (REL), 8q24.21 and 10p14 (GATA3).	Hodgkin's lymphoma	5788
395	2008-09-03	18758461	Di Bernardo MC	2008-08-31	Nat Genet	www.ncbi.nlm.nih.gov/pubmed/18758461	A genome-wide association study identifies six susceptibility loci for chronic lymphocytic leukemia.	Chronic lymphocytic leukemia	1943
396	2012-08-07	22700719	Slager SL	2012-06-13	Blood	www.ncbi.nlm.nih.gov/pubmed/22700719	Common variation at 6p21.31 (BAK1) influences the risk of chronic lymphocytic leukemia.	Chronic lymphocytic leukemia	4866
397	2009-08-21	19620980	Skibola CF	2009-07-20	Nat Genet	www.ncbi.nlm.nih.gov/pubmed/19620980	Genetic variants at 6p21.33 are associated with susceptibility to follicular lymphoma.	Follicular lymphoma	781
398	2011-05-25	21533074	Smedby KE	2011-04-21	PLoS Genet	www.ncbi.nlm.nih.gov/pubmed/21533074	GWAS of follicular lymphoma reveals allelic heterogeneity at 6p21.32 and suggests shared genetic susceptibility with diffuse large B-cell lymphoma.	Follicular lymphoma	1170
399	2015-02-06	24920014	Cozen W	2014-06-12	Nat Commun	www.ncbi.nlm.nih.gov/pubmed/24920014	A meta-analysis of Hodgkin lymphoma reveals 19p13.3 TCF3 as a novel susceptibility locus.	Hodgkin's lymphoma	9693
400	2015-06-26	25261932	Cerhan JR	2014-09-28	Nat Genet	www.ncbi.nlm.nih.gov/pubmed/25261932	Genome-wide association study identifies multiple susceptibility loci for diffuse large B cell lymphoma.	Diffuse large B cell lymphoma	11523
401	2013-04-17	23349640	Vijai J	2013-01-17	PLoS Genet	www.ncbi.nlm.nih.gov/pubmed/23349640	Susceptibility loci associated with specific and shared subtypes of lymphoid malignancies.	Lymphoma						4988
402	2013-06-11	23455637	Iles MM	2013-03-03	Nat Genet	www.ncbi.nlm.nih.gov/pubmed/23455637	A variant in FTO shows association with melanoma risk not due to BMI.	Melanoma	4919
403	2014-06-19	24292274	Speedy HE	2013-12-01	Nat Genet	www.ncbi.nlm.nih.gov/pubmed/24292274	A genome-wide association study identifies multiple susceptibility loci for chronic lymphocytic leukemia.	Chronic lymphocytic leukemia	6938
404	2014-05-13	24149102	Frampton M	2013-10-22	Nat Commun	www.ncbi.nlm.nih.gov/pubmed/24149102	Variation at 3p24.1 and 6q23.3 influences the risk of Hodgkin's lymphoma.	Hodgkin's lymphoma	7882
405	2013-12-05	23749188	Tan DE	2013-06-09	Nat Genet	www.ncbi.nlm.nih.gov/pubmed/23749188	Genome-wide association study of B cell non-Hodgkin lymphoma identifies 3q27 as a susceptibility locus in the Chinese population.	B cell non-Hodgkin lymphoma		1691
406	2015-07-27	25468567	Perez-Andreu V	2014-12-02	Blood	www.ncbi.nlm.nih.gov/pubmed/25468567	A genome-wide association study of susceptibility to acute lymphoblastic leukemia in adolescents and young adults.	Acute lymphoblastic leukemia (adolescents and young adults)	1480		1378	1084	3027
407	2016-12-22	27114598	Liu C	2016-04-25	J Clin Oncol	www.ncbi.nlm.nih.gov/pubmed/27114598	Clinical and Genetic Risk Factors for Acute Pancreatitis in Patients With Acute Lymphoblastic Leukemia.	Asparaginase-induced acute pancreatitis in acute lymphoblastic leukemia (onset time)	3069	99	350	1177	490
408	2017-02-10	27564568	Liu C	2016-08-26	Clin Pharmacol Ther	www.ncbi.nlm.nih.gov/pubmed/27564568	Genomewide Approach Validates Thiopurine Methyltransferase Activity Is a Monogenic Pharmacogenomic Trait.	Thiopurine methyltransferase activity in acute lymphoblastic leukemia patients treated with mercaptopurines	407	57	138	251	110
409	2017-06-27	28090653	Liu Y	2017-01-16	Clin Pharmacol Ther	www.ncbi.nlm.nih.gov/pubmed/28090653	Genome-Wide Study Links PNPLA3 Variant With Elevated Hepatic Transaminase After Acute Lymphoblastic Leukemia Therapy.	Alanine aminotransferase (ALT) levels after remission induction therapy in actute lymphoblastic leukemia (ALL)	488		111	60	56
410	2016-08-31	26301688	Li YR	2015-08-24	Nat Med	www.ncbi.nlm.nih.gov/pubmed/26301688	Meta-analysis of shared genetic architecture across ten pediatric autoimmune diseases.	Pediatric autoimmune diseases	16753
411	2015-05-18	25279986	Skibola CF	2014-10-02	Am J Hum Genet	www.ncbi.nlm.nih.gov/pubmed/25279986	Genome-wide association study identifies five susceptibility loci for follicular lymphoma outside the HLA region.	Follicular lymphoma	10486
412	2014-01-07	23770605	Berndt SI	2013-06-16	Nat Genet	www.ncbi.nlm.nih.gov/pubmed/23770605	Genome-wide association study identifies multiple risk loci for chronic lymphocytic leukemia.	Chronic lymphocytic leukemia	8400
413	2017-06-08	28165464	Law PJ	2017-02-06	Nat Commun	www.ncbi.nlm.nih.gov/pubmed/28165464	Genome-wide association analysis implicates dysregulation of immunity genes in chronic lymphocytic leukaemia.	Chronic lymphocytic leukemia	17691
414	2016-12-15	26956414	Berndt SI	2016-03-09	Nat Commun	www.ncbi.nlm.nih.gov/pubmed/26956414	Meta-analysis of genome-wide association studies discovers multiple loci for chronic lymphocytic leukemia.	Chronic lymphocytic leukemia	10767
415	2018-02-21	26414677	Day FR	2015-11-01	Nat Genet	www.ncbi.nlm.nih.gov/pubmed/26414677	Large-scale genomic analyses link reproductive aging to hypothalamic signaling, breast cancer susceptibility and BRCA1-mediated DNA repair.	Menopause (age at onset)	69626
416	2017-05-30	28112199	Law PJ	2017-01-23	Sci Rep	www.ncbi.nlm.nih.gov/pubmed/28112199	Genome-wide association analysis of chronic lymphocytic leukaemia, Hodgkin lymphoma and multiple myeloma identifies pleiotropic risk loci.	B-cell malignancies (chronic lymphocytic leukemia, Hodgkin lymphoma or multiple myeloma) (pleiotropy)	14421
								TOTAL	5837721	347272	93818	35125	21106	40742
								TOTAL (%)	91.5608	5.44673	1.47147	0.550913	0.331034	0.639012

## Sheet: Suppl. Table 6
Supplementary Table 6. Racial/ethnic information of OncoArray Consortium
Consortium	White		African		Asian		Others		Total
	Samples	%	Samples	%	Samples	%	Samples	%	Samples	%
BREAST CANCER CONSORTIA	73496	85.7937	656	0.765765	8954	10.4522	2560	2.98835	85666	100
BRCA1, BRCA2 CARRIER CONSORTIA	29959	96.2105	8	0.0256913	842	2.704	330	1.05976	31139	100
COLON CANCER CONSORTIA	27716	76.5741	8	0.0221025	7628	21.0747	843	2.32905	36195	100
ENDOMETRIAL CANCER CONSORTIA	5376	100	0	0	0	0	0	0	5376	100
LUNG CANCER CONSORTIA	36385	85.7955	1052	2.48061	3874	9.13485	1098	2.58907	42409	100
OVARIAN CANCER CONSORTIA	44610	80.7962	1975	3.57706	7456	13.5041	1172	2.12269	55213	100
PROSTATE CANCER CONSORTIA	96726	80.1475	13608	11.2756	5034	4.17119	5317	4.40568	120685	100
TOTAL	314268	83.4304	17307	4.59458	33788	8.96988	11320	3.00518	376683	100

## Sheet: Suppl. Table 7
Supplementary Table 7. Racial/ethnic information of melanoma clinical trial studies from Jannuary 2015 to Mars 2017
Study (PMID)	White	African	Hispanic	Asian	Other	Not available	Total
27717298	0	0	0	0	0	951	951
27294163	0	0	0	0	0	159	159
22663011	332	0	0	0	0	0	332
27092830	636	5	0	10	4	0	655
27038395	17	2	0	0	3	0	22
26926680	0	0	0	0	0	39	39
26894495	0	0	0	0	0	25	25
26873574	0	0	0	0	0	92	92
26858331	0	0	0	0	0	3619	3619
21639810	0	0	0	0	0	502	502
26841902	0	0	0	0	0	24	24
23020132	83	0	0	0	0	164	247
26790144	0	0	0	0	0	1388	1388
26581199	24	0	0	0	1	0	25
26547102	0	0	0	0	0	32	32
26541511	0	0	0	0	0	103	103
26503473	27	1	4	0	0	0	32
26503196	0	0	0	0	0	627	627
26500235	0	0	0	0	0	16	16
26424760	0	0	0	0	0	176	176
26410620	503	0	24	4	0	0	531
26410424	0	0	0	20	0	0	20
26407818	0	0	0	15	0	0	15
26351350	746	0	0	0	19	50	815
26330458	0	0	0	0	0	5	5
26310975	0	0	0	0	0	48	48
26298530	0	0	0	45	0	45	90
26264378	49	2	0	0	0	0	51
26206146	0	0	0	0	0	250	250
26202595	0	0	0	0	0	346	346
26176864	0	0	0	0	0	28	28
26143264	0	0	0	0	0	20	20
26115796	172	0	0	0	6	1	179
26059332	0	0	0	0	0	128	128
26050146	0	0	0	0	0	11	11
26037941	0	0	0	0	0	423	423
26027431	0	0	0	0	0	945	945
26014293	0	0	0	0	0	436	436
25986244	0	0	0	0	0	11	11
25971540	0	0	0	0	0	22	22
25933939	0	0	0	0	0	10	10
25891304	0	0	0	0	0	142	142
25891173	272	0	0	0	6	0	278
25884515	0	0	0	11	0	0	11
25867272	0	0	0	0	0	38	38
25846669	0	0	0	0	0	18	18
25633713	0	0	0	0	0	28	28
25633712	0	0	0	0	0	6	6
25616203	0	0	0	0	0	50	50
25548092	0	0	0	0	0	30	30
25538176	0	0	0	0	0	86	86
25533314	63	0	1	0	0	0	64
25524312	0	0	0	0	0	33	33
25399552	0	0	0	0	0	418	418
25399551	0	0	0	0	0	704	704
Total	2924	10	29	105	39	12249	15356
Percentage	19.0414	0.0651211	0.188851	0.683772	0.253972	79.7669	100

## Sheet: Suppl. Table 8
Supplementary Table 8. Racial/ethnic information of breast cancer clinical trial studies from December 2016 to December 2017
Study (PMID)	White	African	Hispanic	Asian	Other	Not available	Total
29146401	0	0	0	0	0	2840	2840
29100193	0	0	0	0	0	118	118
29040918	0	0	0	0	0	48	48
29019894	0	0	0	0	0	155	155
28982906	0	0	0	0	0	177	177
28968163	288	0	0	148	18	0	454
28963915	0	0	0	0	0	488	488
28950146	0	0	0	0	0	24	24
28923573	47	0	0	4	1	0	52
28922787	0	0	0	0	0	0	0
28898379	0	0	0	0	0	891	891
28854070	0	0	0	0	0	38	38
28843370	0	0	0	0	0	26	26
28800861	54	8	58	0	4	0	124
28793003	0	0	0	0	0	240	240
28768217	0	0	0	0	0	333	333
28759347	0	0	0	0	0	958	958
28732650	0	0	0	0	0	6120	6120
28682681	0	0	0	0	0	375	375
28661759	0	0	0	0	0	2012	2012
28641315	0	0	0	0	0	658	658
28625777	1432	31	0	378	89	98	2028
28605730	0	0	0	0	0	42	42
28600210	0	0	0	0	0	4371	4371
28592386	421	7	17	99	5	0	549
28586960	0	0	0	0	0	75	75
28581400	125	33	0	0	0	0	158
28700263	0	0	0	0	0	4805	4805
28580882	373	0	0	214	0	42	629
28576675	778	21	0	285	25	38	1147
28564564	0	0	0	0	0	887	887
28526538	486	0	0	81	35	0	602
28526536	732	50	0	180	17	12	991
28498781	0	0	0	0	0	38	38
28479233	0	0	0	0	0	3141	3141
28467729	0	0	0	0	0	4724	4724
28459606	0	0	0	0	0	67	67
28437161	363	1	0	65	23	0	452
28398846	3533	457	0	83	83	0	4156
28343538	0	0	0	0	0	10	10
28341957	0	0	0	0	0	9	9
28291390	57	4	0	2	6	0	69
28279941	0	0	0	0	0	340	340
28257326	0	0	0	0	0	444	444
28256066	0	0	0	0	0	197	197
28253390	0	0	0	0	0	1500	1500
28244410	0	0	0	0	0	27	27
28238593	0	0	0	0	0	151	151
28209298	0	0	0	0	0	405	405
28183331	0	0	0	0	0	97	97
28176175	0	0	0	0	0	60	60
28131905	0	0	0	0	0	108	108
28113032	3574	58	0	400	104	0	4136
28056202	704	44	0	256	91	0	1095
28005247	0	0	0	0	0	163	163
27998961	0	0	0	0	0	173	173
27993816	1900	61	0	613	17	0	2591
27992451	0	0	0	0	0	27	27
27959613	516	11	0	95	44	0	666
27955684	0	0	0	0	0	106	106
27951450	0	0	0	0	0	1549	1549
27923043	8	1	0	17	0	0	26
27919976	0	0	0	0	0	9	9
27919974	0	0	0	0	0	30	30
27919965	0	0	0	0	0	65	65
27908454	348	0	0	70	43	0	461
27893038	0	0	0	0	0	52	52
27817944	0	0	0	0	0	481	481
27803006	314	8	0	64	30	0	416
27752847	0	0	0	0	0	80	80
27798749	0	0	0	0	0	210	210
Total	16053	795	75	3054	635	40134	60746
Percentage	26.4264	1.30873	0.123465	5.02749	1.04534	66.0685	100

## Sheet: Suppl. Table 9
Supplementary Table 9. Racial/ethnic information of lung cancer clinical trial studies from December 2016 to December 2017
Study (PMID)	White	African	Hispanic	Asian	Others	Not available	Total
28772281	155	5	41	0	4	0	205
28762849	63	3	0	0	0	0	66
28739776	0	0	0	0	0	60	60
28727865	0	0	0	0	0	64	64
28642008	527	2	0	5	9	4	547
28609226	554	13	0	79	0	20	666
28602779	149	0	0	68	7	7	231
28570742	0	0	0	0	0	42	42
28551663	0	0	0	0	0	76	76
28548889	43	3	0	0	0	8	54
28520527	0	0	0	0	0	32	32
28510571	0	0	0	0	0	48	48
28492898	484	0	0	0	26	0	510
28489511	264	33	0	6	6	3	312
28476814	0	0	0	0	0	83	83
28472537	0	0	0	0	0	86	86
28950288	50	3	0	0	2	0	55
28919011	30	1	0	1	0	1	33
28902534	0	0	0	0	0	401	401
28854067	0	0	0	401	0	0	401
28780466	0	0	0	0	0	1363	1363
28463960	0	0	0	0	0	10	10
28455584	0	0	0	0	0	30	30
28429140	0	0	0	0	0	40	40
28417355	0	0	0	0	0	52	52
28388291	0	0	0	0	0	9	9
28373005	0	0	0	0	0	184	184
28352985	43	2	0	17	1	1	64
28346656	0	0	0	0	0	76	76
28341958	0	0	0	0	0	99	99
28341109	44	2	0	0	0	1	47
28341108	0	0	0	0	0	250	250
28296581	0	0	0	0	0	46	46
28280972	0	0	0	0	0	66	66
28254869	0	0	0	0	0	79	79
28240967	0	0	0	0	0	846	846
28236984	0	0	0	0	0	90	90
28236981	0	0	0	0	0	172	172
28213006	0	0	0	0	0	54	54
28212994	14	9	0	0	0	0	23
28179353	0	0	0	0	0	33	33
28168303	91	1	0	8	1	0	101
28165562	0	0	0	0	0	120	120
28139305	0	0	0	0	0	35	35
28137739	0	0	0	0	0	200	200
28135143	0	0	0	0	0	204	204
28103974	0	0	0	0	0	20	20
28103612	0	0	0	0	0	256	256
28129789	0	0	0	0	0	10	10
28034064	413	48	0	13	3	5	482
28028730	0	0	0	75	0	561	636
28017787	0	0	0	0	0	80	80
27995307	0	0	0	0	0	14	14
27993416	0	0	0	0	0	13	13
27959700	134	0	0	274	11	0	419
27937096	0	0	0	72	0	427	499
27932068	0	0	0	0	0	82	82
27932067	0	0	0	0	0	78	78
27911119	0	0	0	0	0	25	25
27882820	0	0	0	0	0	99	99
27876675	81	3	0	4	2	5	95
27876603	0	0	0	0	0	324	324
27856142	208	0	0	25	26	0	259
27836716	110	0	0	17	10	0	137
27825638	96	7	0	2	4	2	111
27825636	19	1	0	6	0	0	26
27825616	0	0	0	19	0	0	19
27823977	0	0	0	0	0	160	160
27803065	20	3	0	0	0	0	23
27803064	154	3	0	0	1	0	158
27789196	38	5	2	4	0	0	49
27764781	0	0	0	0	0	16	16
27751847	72	0	0	132	6	0	210
27697581	17	3	0	5	2	0	27
27686971	46	4	0	36	0	0	86
27659294	0	0	0	0	0	102	102
27613527	0	0	0	0	0	22	22
27583688	66	3	0	2	1	1	73
27565810	0	0	0	0	0	12	12
27491498	19	0	0	0	0	0	19
27464970	161	0	0	0	5	6	172
27060518	0	0	0	0	0	32	32
Total	4165	157	43	1271	127	7347	13110
Percentage	31.7696	1.19756	0.327994	9.69489	0.968726	56.0412	100
